# Supplementary material for: Clinical and dosimetric correlation in terms of treatment response, bladder and rectal toxicities in cervical cancer patients treated with cobalt 60 high dose rate brachytherapy
Source: PeerJ. 2024 Aug 22;12:e17759. doi: 10.7717/peerj.17759 (PMC11345003; doi:10.7717/peerj.17759)
Supplement: Supplemental Information 1 [file peerj-12-17759-s001.csv]

	BRAC NO	Age	HOSP NO	HPE	staging	substage	ABNORMALITY	mri ab pre	Size of lesion MR1	Vagina M1	PARA M1	BLAD M1	RECTUM M1	F M1	LN M1	Initial pv abn	SIZE1	MORPHOLOGY1	VAGINA 1	PARA1	OS1	RADIATION DOSE	BOOST	chemo	PV AFTER CTRT	SIZE2	MORPHOLOGY2	VAGINA CE2	PARA2	OS2	gap b/w rt and brachy	brachy type	BRACHY DOSE	BED TO TUMOR	EQD2 TUMOR(GY10)	EQD2 BLADDER (GY3)	EQD2 RECTUM (GY3)	EQD2 SIGMOID (GY3)	Response at 3 months	PV AFTER BRACHY	SIZE	MORPHOLOGY3	VAGINA CE3	PARA3	OS CL3	MRI AFTER BRACHY	Size of lesion M2	Vagina M2	PARA M2
	020/19	55	81246225	NKSCC	I	B2		2.6*2.1*2.8 ext to lower uterine segment	M1S2	M1V0	M1P0	M1B0	M1R0	M1F0	M1L0	induration over the cervical lip 1*1cm ,vagina and para free	C1S1	C1UPG	C1V0	C1P0	C1D	45/25	No	4cy cisplatin 60mg	No growth or ulcer seen, para and vagina free	0	0	0	0	C2V	30	ICBT*3	7.5*3	92.49	77.07	69.88	74.03	57.84	PROGRESSIVE DISEASE	necrotic material resent in upper wall of vagina mass palpable 4*4.5cm	C3S3	C3UPG	C3V1	0	C3D	4.2*4.7*4.6 CMS LESION EXTENDING INTO LOWER THIRD OF VAGINA , NO LN	M3S3	M3V3	M3P0
	005/2020	48	81323718	MDSCC	II	A		28*15*31 mm ivolving post and rt lateral fornice and lower uterine segment	M1S2	M1V0	M1P0	M1B0	M1R0	M1F1	M1L1	bulky cervix involving both lips 5*4 cm ,vagina and para free	C1S3	C1UPG	C1V0	C1P0	C1D	45/25	No	cispalatin 50 *4	0.5*0.5 CM ULCERATION OVER ant lip of CERVIX ,vagina and para free	C2S1	C2UL	0	0	C2V	7	ICBT*3	7.5*3	92.49	77.07	77.8	73.02	63.29	Complete response	cervix flushed with vagina , no growth /ulceration ,vagina and para free	0	0	0	0	C3V	cervix flushed with vagina , no growth /ulceration ,vagina and para free	0	0	0
	005/2020A	48	81323718	MDSCC	II	A		28*15*31 mm ivolving post and rt lateral fornice and lower uterine segment	M1S2	M1V0	M1P0	M1B0	M1R0	M1F1	M1L1	bulky cervix involving both lips 5*4 cm ,vagina and para free	C1S3	C1UPG	C1V0	C1P0	C1D	45/25	No	cispalatin 50 *4	0.5*0.5 CM ULCERATION OVER ant lip of CERVIX ,vagina and para free	C2S1	C2UL	0	0	C2V	8	ICBT*3	7.5*3	92.49	77.07	76.59	73.77	65.36	Complete response	cervix flushed with vagina , no growth /ulceration ,vagina and para free	0	0	0	0	C3V	cervix flushed with vagina , no growth /ulceration ,vagina and para free	0	0	0
	007/2020	70	81318715	KSCC	II	A		4.9*5.3*6.4 ,involving uptill mid 3 rd uterus	M1S3	M1V2	M1P0	M1B0	M1R0	M1F1	M1L0	growth destroying 4*4 cm over OS involving upper 3rd vagina	C1S3	C1UPG	C1V1	C1P0	C1D	50/25	No	NO	ulcerative growth 1*1 cm involving cervix, vagina and para free	C2S1	0	0	0	C2V	11	ICBT*3	7.5*3	99.39	82.82	79.62	73.52	65.67	LOST FOLLOWUP
	006Y/19	69	81230092	MDSCC	IV	A		6*6 cms hard lesion upto introitus, B/L para upto lpw	M1S3	M1V3	M1BP2	M1B0	M1R1	M1F1	M1L0	6*5 CMS lesion upto intritus and b/l para upto lpw	C1S3	C1UPG	C1V3	C1BP2	C1D	45/25	No	Carboplatin x 5	1.5*1 CM lesion cervix , upper1/3 vagina + , left para upto LPW, right para medially involved	C2S1	C2UPG	C2V1	C2BPL2	C2V	20	ISBT*4	7.0*4	100.7	83.93	78.9	74.2	56.1	PROGRESSIVE DISEASE	2.3*1.1 CMS LESION INVOLVING UPPER1/3 VAGINA AND LEFT PARA	C3S2	C3UPG	C3V1	C3LP1	C3V	2.3*1.1 CMS LESION INVOLVING UPPER1/3 VAGINA AND LEFT PARA ,METS TO PARA AORTIC, bones lungs and liver	M3S2	M3V1	M3LP1
	035/20	78	81392100	WDSCC	III	C1	DM,HTN,IHD	2.4*41*4.1 cm lesion invoving left para not upto LPW, upper 1/3 vagina +,n/l ext iliac and rt ilaiac+	M1S3	M1V1	M1LP1	M1B0	M1R0	M1F1	M1L1	3*3cm lesion invoving left para not upto LPW, upper 1/3 vagina +,n/l ext iliac and rt ilaiac+	C1S2	C1UPG	C1V1	C1LP1	C1D	45/25	No	Cisplatin x 3	No growth or ulcer seen, RT para and vagina free, LEFT para medially involved	0	0	0	C2LP1	C2V	20	ICBT*3	8.5*3	100.29	83.55	74.36	73.8	51.8	Complete response	No growth, vagina free, para free	0	0	0	0	C3V	No growth, vagina free, para free	0	0	0
	012/19	69	81267228	KSCC	II	B		3*2 cm lesion over cervix , vagina free , b/l para + not upto lpw	M1S2	M1V0	M1BP1	M1B0	M1R0	M1F1	M1L0	3*2 cm lesion over cervix , vagina free , b/l para + not upto lpw	C1S2	C1UPG	C1V0	C1BP1	C1D	45/25	No	CARBOPLATIN*4	1*1 cm lesiom over cervix, para nad vagina free	C2S1	C2UL	0	0	C2V	20	ICBT*3	7.5*3	92.49	77.07	76.59	73.77	65.36	Complete response	No growth, vagina free, para free	0	0	0	0	C3V	No growth, vagina free, para free	0	0	0
	042/19 A	55	81245322	NKSCC	I	B2		2.6*2.1*2.8 ext to lower uterine segment	M1S2	M1V0	M1P0	M1B0	M1R0	M1F0	M1L0	induration over the cervical lip 1*1cm ,vagina and para free	C1S1	C1UPG	C1V0	C1P0	C1D	45/25	No	4cy cisplatin 60mg	No growth or ulcer seen, para and vagina free	0	0	0	0	C2V	30	ICBT*3	7.5*3	92.49	77.07	69.88	74.03	57.84	PROGRESSIVE DISEASE	necrotic material resent in upper wall of vagina mass palpable 4*4.5cm	C3S3	C3UPG	C3V1	0	C3D	4.2*4.7*4.6 CMS LESION EXTENDING INTO LOWER THIRD OF VAGINA , NO LN	M3S3	M3V3	M3P0
	20Y/19	52	81264796	AC	II	B		2.6*1.3 CM lesion involving upper2/3 rd vagina ,Rt para not upto LPW	M1S2	M1V2	M1RP1	M1B0	M1R0	M1F1	M1L0	2*2 CM lesion involving upper2/3 rd vagina ,Rt para not upto LPW	C1S2	C1UPG	C1V2	C1RP1	C1D	45/25	No	CISPLATIN*4	0.5*0.5 CMS induration over both lips of cervix , UPPER1/3 VAGINA +, RT PARA upto lpw	C2S1	C2IN	C2V1	C2RP2	C2V	20	ISBT*4	6.5*4	96.02	80.01	79.49	74.17	63.87	Complete response	No growth, vagina free, para free	0	0	0	0	C3V	No growth, vagina free, para free	0	0	0
	22Y/19	59	81237272	PDSCC	III	C1		3*2*3.4 cm lesion involving ant lip of cervix extending to upper2/3 vagina , b/l para free, enlarged iliac LN	M1S2	M1V2	M1P0	M1B0	M1R0	M1F1	M1L1	3*3cm lesion involving ant lip of cervix extending to upper2/3 vagina , b/l para free	C1S2	C1UPG	C1V2	C1BP0	C1D	45/25	No	CARBOPLTIN*3	No growth or ulcer seen, para and vagina free	0	0	0	0	C2V	20	ICBT*3	7.5*3	92.49	77.07	80.47	74.64	56.1	Complete response	No growth, vagina free, para free	0	0	0	0	C3V	No growth, vagina free, para free	0	0	0
	31/19	56	81263970	MDSCC	I	B2		1*1 cm mass inflintrating uterurs, induration felt	M1S1	M1V0	M1P0	M1B0	M1R0	M1F0	M1L0	induration over the cervical lip 1*1cm ,vagina and para free	C1S1	C1IN	C1V0	C1BP0	C1V	45/25	No	CARBOPLATIN*4	0.5*0.5 CMS induration over both lips of cervix , vaagina and para free	C2S1	C2IN	0	0	C2V	14	ICBT*3	7.5*3	92.49	77.07	80.47	74.64	51.3	Complete response	No growth, vagina free, para free	0	0	0	0	C3V	No growth, vagina free, para free	0	0	0
	36/19	53	81305856	KSCC	I	B2		1.4*1.3*1.3 cm lesion involving OS	M1S1	M1V0	M1P0	M1B0	M1R0	M1F0	M1L0	1*1 CM ulcerative lesion involoving cervix , vagina para free	C1S1	C1UL	C1V0	C1BP0	C1V	45/25	No	CISPLATIN*5	No growth or ulcer seen, para and vagina free	0	0	0	0	C2V	6	ICBT*3	7.5*3	92.49	77.07	75.78	73.11	57.18	Complete response	No growth, vagina free, para free	0	0	0	0	C3V	No growth, vagina free, para free	0	0	0
	38/19	47	81298177	NKSCC	IV	A		3.8*5.6*3.4 cm lesion over os extending into lower vagina, few ext iliac and obturator ln nodes	M1S3	M1V3	M1BP1	M1B0	M1R1	M1F0	M1L1	3.8*5.6*3.4 cm lesion over os extending into lower vagina, few ext iliac and obturator ln nodes,b/l para medially involved	C1S3	C1UPG	C1V3	C1BP1	C1V	45/25	No	CISPLATIN*5	no growth ,b/l para medially thickened	0	0	0	C2BP1	C2V	25	ISBT*4	7.0*4	100.7	83.9	73.2	74.2	51.36	Complete response	No growth, vagina free, para free	0	0	0	0	C3V	No growth, vagina free, para free	0	0	0
	42/19	45	81316691	WDSCC	III	B		3*3 cms lesion over the os , involving upper2/3 rd vagina,b/l para upto LPW	M1S2	M1V2	M1BP2	M1B0	M1R0	M1F0	M1L0	3*3 cms lesion over the os , involving upper2/3 rd vagina,b/l para upto LPW	C1S2	C1UPG	C1V2	C1BP1	C1V	45/25	No	CISPLATIN*5	2*1 CM induration over cervix , vagina free,b/l para present not upto lpw	C2S2	C2IN	0	C2BP1	C2V	12	ICRT*3	7.5*3	92.49	77.07	76.91	69.12	52.91	Complete response	No growth, vagina free, para free	0	0	0	0	C3V	No growth, vagina free, para free	0	0	0
	47/19	40	81325154	NKSCC	II	B		5*5 cm growth involving both lips of cervix, vagina UPPER1/3, b\l para medially+	M1S3	M1V1	M1BP1	M1B0	M1R0	M1F0	M1L0	5*5 cm growth involving both lips of cervix, vagina UPPER1/3, b\l para medially+	C1S3	C1UPG	C1V1	C1BP1	C1V	45/25	No	CISPLATIN *3	1*0.5 cms erythema over cervix and upper 1/3 vagina+	C2S1	C2UL	C2V1	0	C2V	11	ICBT*3	8*3	96.3	80.25	59.06	75.15	60.32	Complete response	No growth, vagina free, para free	0	0	0	0	C3V	No growth, vagina free, para free	0	0	0
	44/19	40	81311242	NKSCC	II	B	RVD	6*6 CMS lesion over cervix and upper1/3 rd vagina +, b/l para medially present	M1S3	M1V1	M1BP1	M1B0	M1R0	M1F0	M1L0	6*6 CMS lesion over cervix and upper1/3 rd vagina +, b/l para medially present	C1S3	C1UPG	C1V1	C1BP1	C1V	45/25	No	carboplatin x 5	1*1 cm lesion over cervix ,vagina free, para free	C2S1	C2UL	0	0	C2V	30	ICBT*3	7.5*3	92.49	77.07	63.13	72.7	62.47	Progressive disase	2*2 ALL FORNICES	C3S2	C3UPG	C3V1	0	C3D	OBTURATOR LN +	M3S2	M3V1	0
	017/19	61	81278731	KSCC	II	A2		2.2*3.9*4.6 cms lesion involing cervix	M1S3	M1V0	M1P0	M1B0	M1R0	M1F1	M1L0	3*4 cms lesion involing cervix	C1S3	C1UPG	C1V0	C1P0	C1D	45/25	No	CISPLATIN*5	No growth or ulcer seen, para and vagina free	0	0	0	0	C2V	10	ICBT*3	8.5*3	100.29	83.55	76.161	72.97	61.05	Complete response	No growth, vagina free, para free	0	0	0	0	C3V	No growth, vagina free, para free	0	0	0
	23/20	59	81387624	AC	III	B		4*3*3cm inv 1/3V, Rt Para +	M1S3	M1V1	M1RP1	M1B0	M1R0	M1F1	M1L0	4*3*3cm inv 1/3V, Rt Para +	C1S3	C1UPG	C1V1	C1RP1	C1D	45/25	NO	CISPLATIN*5	No growth or ulcer seen, LEFT para + and vagina free	0	0	0	C2RPL2	C2V	12	ISBT*4	7.0*4	100.7	83.9	74.2	75.2	50.6	Complete response	No growth, vagina free, para free	0	0	0	0	C3V	No growth, vagina free, para free	0	0	0
	008/ 20	42	81349135	PDSCC	II	B		4*3, RT PARA, UPPER 1/3 VAGINA +	M1S3	M1V1	M1RP1	M1B0	M1R0	M1F1	M1L0	4*3, RT PARA, UPPER 1/3 VAGINA +	C1S3	C1UPG	C1V1	C1RP1	C1D	45/25	NO	CISPLATIN*5	2*3 RT PARA +	C2S2	C2UPG	C2V1	C2RP1	C2D	13	ISBT*4	7.0*4	100.2	83	76.28	74.2	58.3	PROGRESSIVE DISEASE	2*2 ALL FORNICES	C3S2	C3UPG	C3V1	0	C3D	OBTURATOR LN +	M3S2	M3V1	0
	002/ 20	54	81308904	AC	III	C1		4*5*4 B/L PARA +	M1S3	M1V1	M1BP1	M1B0	M1R0	M1F1	M1L1	4*5*4 B/L PARA +	C1S3	C1UPG	C1V1	C1BP1	C1D	45/25	NO	CISPLATIN*5	2*3 FORNICS+	C2S2	C2UPG	C2V1	0	C2V	15	ISBT*4	7.5*4	105.62	88	75.24	74.2	54.84	Partial response	2*2 RT PARA +	C3S2	C3UPG	C3V1	C3RP1	C3V	2*2 RT PARA+	M3S2	M3V1	M3RP1
	42/20	60	81393322	NKSCC	II	B		4*3 U 1/3+ RT P+	M1S3	M1V1	M1RP1	M1BO	M1R0	M1F1	M1L0	4*3 U 1/3+ RT P+	C1S3	C1UPG	C1V1	C1RP1	C1D	45/25	NO	cisplatin x 5	No growth or ulcer seen, para and vagina free	0	0	0	0	C2V	15	ICBT*3	8.5*3	100.29	83.55	70.78	70	58.52	Complete response	No growth, vagina free, para free	0	0	0	0	C3V	No growth, vagina free, para free	0	0	0
	75/20	60	81415223	WDSCC	IV	A		3.5*2.7*2 cm upper1/3 vagina, b/l para + bladder+	M1S2	M1V1	M1BP1	M1B1	M1R0	M1F1	M1L0	3.5*2.7*2 cm upper1/3 vagina, b/l para + bladder+	C1S2	C1UPG	C1V1	C1BP1	C1D	45/25	NO	CISPLATIN*3	No growth or ulcer seen, para and vagina free	0	0	0	0	C2V	14	ICBT*3	8*3	96.3	80.25	58.97	68.64	56.5	Complete response	No growth, vagina free, para free	0	0	0	0	C3V	No growth, vagina free, para free	0	0	0
	79/20	58	81418167	AC	II	B		4*3, RT PARA, UPPER 1/3 VAGINA +	M1S3	M1V1	M1RP1	M1B0	M1R0	M1F1	M1L0	4*3, RT PARA, UPPER 1/3 VAGINA +	C1S3	C1UPG	C1V1	C1RP1	C1D	45/25	NO	CISPLATIN*5	2*3 RT PARA +	C2S2	C2UPG	C2V1	C2RP1	C2D	13	ISBT*4	7.0*4	100.7	83.93	74	77	59.4	PROGRESSIVE DISEASE	2*2 ALL FORNICES	C3S2	C3UPG	C3V1	0	C3D	OBTURATOR LN +	M3S2	M3V1	0
	78/20	64	81418972	KSCC	II	B		2.1*2.8*2.3 RIGHT PARA+VE	M1S2	M1V1	M1LP1	M1B0	M1R0	M1F1	M1L0	2.1*2.8*2.3 LEFT P +VE	C1S2	C1UPG	C1V1	C1BP1	C1D	45/25	NO	CISPLATIN*2	2*1 CM , RT PARA +	C2S1	C1UPG	C2V1	C2RP1	C2V	14	ICBT*3	8*3	96.3	80.25	64.77	68.32	53.4	Complete response	No growth, vagina free, para free	0	0	0	0	C3V	No growth, vagina free, para free	0	0	0
	16/21	48	81440744	AC	III	C1		4*5*4 B/L PARA +	M1S3	M1V1	M1BP1	M1B0	M1R0	M1F1	M1L1	4*5*4 B/L PARA +	C1S3	C1UPG	C1V1	C1BP1	C1D	45/25	NO	CISPLATIN*5	2*3 FORNICS+	C2S2	C2UPG	C2V1	0	C2V	15	ISBT*4	7.5*4	105.62	88	75.24	74.2	54.84	Partial response	2*2 RT PARA +	C3S2	C3UPG	C3V1	C3RP1	C3V	2*2 RT PARA+	M3S2	M3V1	M3RP1
	27/21	40	8145192	NKSCC	II	B		4*3 U 1/3+ RT P+	M1S3	M1V1	M1RP1	M1BO	M1R0	M1F1	M1L0	4*3 U 1/3+ RT P+	C1S3	C1UPG	C1V1	C1RP1	C1D	45/25	NO	cisplatin x 3	No growth or ulcer seen, para and vagina free	0	0	0	0	C2V	13	ICBT*3	8.5*3	100.29	83.55	70.78	70	58.52	Complete response	No growth, vagina free, para free	0	0	0	0	C3V	No growth, vagina free, para free	0	0	0
	16/22	47	8150580	MDSCC	II	A		28*15*31 mm ivolving post and rt lateral fornice and lower uterine segment	M1S2	M1V0	M1P0	M1B0	M1R0	M1F1	M1L1	bulky cervix involving both lips 5*4 cm ,vagina and para free	C1S3	C1UPG	C1V0	C1P0	C1D	45/25	No	cispalatin 50 *4	0.5*0.5 CM ULCERATION OVER ant lip of CERVIX ,vagina and para free	C2S1	C2UL	0	0	C2V	8	ICBT*3	7.5*3	92.49	77.07	76.59	73.77	65.36	Complete response	cervix flushed with vagina , no growth /ulceration ,vagina and para free	0	0	0	0	C3V	cervix flushed with vagina , no growth /ulceration ,vagina and para free	0	0	0
	025/2020	59	81190475	MDSCC	III	C1		4.5x2.5cm lesion involving cervix and enlarged right internal iliac ln 18x12mm	M1S3	M1V2	M1BPL2	M1B0	M1R0	M1F1	M1L1	bulky cervix involving both lips 4x3 cm ,vagina free ,b/l para involved	C1S3	C1UPG	C1V2	C1BPL2	C1D	46/23	NO	Carboplatin x 5	4x5cm disease UPG destroying cervix, upper 2/3rd vagina +, b/l para +, left para upto LPW	C2S3	C2UPG	C2V2	C2BPL2	C2D	30	ISBT*4	6.0*4	93.6	78	76	74.2	55	Partial response	induration + over cervix, 2*2cm upper 2/3 vagina +, para free	C3S2	C3IN	C3V2	0	C3D	2* 2cm residual lesion over cervix involving upper 2/3 vagina	M3S2	M3V2	0
	004y/21	46	81211632	MDSCC	III	C1		4*3 cm lesion over cervix invoving lower uterine segment and upper 1/3 rd vagina	M1S3	M1V1	M1BP1	M1B0	M1R0	M1F1	M1L1	4*3 cm lesion over cervix invoving lower uterine segment and upper 1/3 rd vagina,B/L PARA+not upto LPW	C1S3	C1UPG	C1V1	C1BP1	C1D	46/23	No	CISPLATIN*4	1*1.5 cm residual lesion over cervix involving both lips and upper 1/3 vagina ' left para medially+	C2S1	C2UL	C2V1	C2LP1	C2D	20	ISBT*4	6.5*4	98.12	81.76	88	76	66	PROGRESSIVE DISEASE	3.5*2 cm lesion involving upper 1/3 vagina and fornices	C3S2	C2UPG	C2V1	C2P0	C2D	3.5*2 cm lesion involving upper 1/3 vagina, METS TO LIVER AND LOSS of fat planes c UB	M3S2	M3V1	0
	031/2020	65	813191811	AC	IV	A		4*4 cm lesion involving upper2/3 vagina, b/l ext iliac +,ub and rectum +, left para upto LPW	M1S3	M1V2	M1LP2	M1B1	M1R1	M1F1	M1L1	4*4 cm lesion involving upper2/3 vagina, b/l ext iliac +,ub and rectum +, left para upto LPW	C1S3	C1UPG	C1V2	C1LP2	C1D	46/23	No	CISPLATIN*4	1*1 cm ulcerative lesion, upper 2/3 vagina +, para free	C2S1	C2UL	C2V2	0	C2V	15	ICBT*3	8.5*3	102.39	85.3	74.36	73.8	51.8	Complete response	No growth, vagina free, para free	0	0	0	0	C3V	No growth, vagina free, para free	0	0	0
	030/20	59	81362785	NKSCC	IV	A		3.5*4.2*6.8 CMS LESION involvinguptill lower 1/3 vagina , b/l para + not upto LPW, lesion involving rectum and urethra	M1S3	M1V3	M1BP1	M1B1	M1R1	M1F1	M1L0	5*5 CMS LESION involvinguptill lower 1/3 vagina , b/l para + not upto LPW	C1S3	C1UPG	C1V3	C1BP1	C1D	46/23	No	Carboplatin x 4	2*1 cm lesion over cervix , upper 2/3 vagina+,RT para medially involved	C2S2	C2UL	C2V2	C2RP1	C2V	7	ICBT*3	8.5*3	102.39	85.3	76.161	72.97	61.05	Complete response	No growth, vagina free, para free	0	0	0	0	C3V	No growth, vagina free, para free(PET CT)	0	0	0
	015/20	49	81367036	NKSCC	II	B		4*3cms involing upper 1/3 vagina , rt para medally+, left para free	M1S3	M1V1	M1RP1	M1B0	M1R0	M1F1	M1L0	4*3cms involing upper 1/3 vagina , rt para medally+, left para free	C1S3	C1UPG	C1V1	C1RP1	C1D	46/23	No	CISPLATIN*5	1*1 CM ulcerative lesion, vagina and para free	C2S1	C2UL	0	0	C2V	14	ICBT*3	8*3	98.4	82	79.62	73.52	65.67	Complete response	No growth, vagina free, para free	0	0	0	0	C3V	No growth, vagina free, para free	0	0	0
	018/19	62	81229166	AC	II	B		3.5*1.6*2.0 cms lesion in cervix, b/l para + not upto lpw , vagina free	M1S2	M1V0	M1BP1	M1B0	M1R0	M1F1	M1L0	3*2 cms lesion in cervix, b/l para + not upto lpw , vagina free	C1S2	C1UPG	C1V0	C1BP1	C1D	46/23	No	CISPLATIN*5	2*1 CM lesiom , invoving upper2/3 rd vagina , left para upto LPW, rt para free	C2S1	C2UPG	C2V2	C2LP2	C2V	45	ISBT*4	6.0*4	93.6	78	74	73.7	56.2	Partial response	2*2 cms lesion over cervix with medial para + b/l , vagina 1/3 upper +	C3S2	C3UPG	C3V1	C3BP1	C3D	3*2 cms lesion over cervix with medial para + b/l , vagina 1/3 upper +	M3S2	M3V1	M3BP1
	48/19	64	81329922	KSCC	III	C1		3.2*3.6*5.5 cms lesion over the cervix and uterus and vagina lower3 rd+, para free, b/l iliac and presacral	M1S3	M1V3	M1P0	M1B0	M1R0	M1F1	M1L0	3.2*3.6*5.5 cms lesion over the cervix and uterus and vagina lower3 rd+, para free, b/l iliac and presacral	C1S3	C1UPG	C1V1	C1P0	C1D	46/23	No	CISPLATIN*4	no growth over cervix , erythema over upper1/3 vagina , b/l para free	C2S1	C2UL	C2V1	0	C2V	7	ICBT*3	7.5*3	94.59	78.82	64.64	70.38		Complete response	No growth, vagina free, para free	0	0	0	0	0	No growth, vagina free, para free	0	0	0
	22/20	82	81359935	NKSCC	I	B2		3*4*2 1/3 V FREE, PARA FREE	M1S3	M1V2	M1P0	M1B0	M1R0	M1F1	M1L0	3*4*2 1/3 V FREE, PARA FREE	C1S3	C1UPG	C1V2	C1P0	C1D	46/23	NO	CARBOPLATIN*5	No growth or ulcer seen, para and vagina free	0	0	0	0	C2V	10	ICBT*3	8*3	98.4	82	72.27	74.92	57.95	Complete response	No growth, vagina free, para free	0	0	0	0	C3V	No growth, vagina free, para free	0	0	0
	001/ 20	73	81337719	AC	III	C2		2*2*3CM OBTURATOR INTERNAL ILIAC, PARAAORTIC +	M1S2	M1V1	M1BP1	M1B0	M1R0	M1F1	M1L2	2*2*3CM OBTURATOR INTERNAL ILIAC, PARAAORTIC +	C1S2	C1UPG	C1V1	C1BP1	C1D	46/23	NO	CARBOPLATIN*4	1*1 VAGINA PARA FREE	C2S1	C2UL	0	0	C2V	15	ICBT*3	7.5*3	94.59	78.82	66.32	65.52	57.38	Complete response	No growth, vagina free, para free	0	0	0	0	C3V	No growth, vagina free, para free	0	0	0
	19/20	42	81343573	NKSCC	III	C1		3.3*3.7 INTERNAL ILIAC +	M1S2	M1V1	M1BP1	M1B0	M1R0	M1F1	M1L1	3.3*3.7 INTERNAL ILIAC +	C1S2	C1UPG	C1V1	C1BP1	C1D	46/23	NO	CISPLATIN*4	1*1 VAGINA PARA FREE	C2S1	C2UL	0	0	C2V	13	ISBT*4	6.0*4	93.6	78	79.2	72.1	57.2	Complete response	No growth, vagina free, para free	0	0	0	0	C3V	No growth, vagina free, para free	0	0	0
	20/21	56	81445595	AC	III	C2		2*2*3CM OBTURATOR INTERNAL ILIAC, PARAAORTIC +	M1S2	M1V1	M1BP1	M1B0	M1R0	M1F1	M1L2	2*2*3CM OBTURATOR INTERNAL ILIAC, PARAAORTIC +	C1S2	C1UPG	C1V1	C1BP1	C1D	46/23	NO	CARBOPLATIN*4	1*1 VAGINA PARA FREE	C2S1	C2UL	0	0	C2V	15	ICBT*3	7.5*3	94.59	78.82	65	64	56	Complete response	No growth, vagina free, para free	0	0	0	0	C3V	No growth, vagina free, para free	0	0	0
	17/21	46	81431319	NKSCC	III	C1		3.3*3.7 INTERNAL ILIAC +	M1S2	M1V1	M1BP1	M1B0	M1R0	M1F1	M1L1	3.3*3.7 INTERNAL ILIAC +	C1S2	C1UPG	C1V1	C1BP1	C1D	46/23	NO	CISPLATIN*4	1*1 VAGINA PARA FREE	C2S1	C2UL	0	0	C2V	13	ISBT*4	6.0*4	93.6	78	77	74.2	59.2	Complete response	No growth, vagina free, para free	0	0	0	0	C3V	No growth, vagina free, para free	0	0	0
	18/22	58	81535109	MDSCC	III	C1		4*3 cm lesion over cervix invoving lower uterine segment and upper 1/3 rd vagina	M1S3	M1V1	M1BP1	M1B0	M1R0	M1F1	M1L1	4*2 cm lesion over cervix invoving lower uterine segment and upper 1/3 rd vagina,B/L PARA+not upto LPW	C1S3	C1UPG	C1V1	C1BP1	C1D	46/23	No	CISPLATIN*4	1.5*1.5 cm residual lesion over cervix involving both lips and upper 1/3 vagina ' left para medially+	C2S1	C2UL	C2V1	C2LP1	C2V	17	ISBT*4	6.5*4	98.12	81.76	86.32	75.12	65.16	PROGRESSIVE DISEASE	3.5*3 cm lesion involving upper 1/3 vagina and fornices	C3S2	C2UL	C2V1	C2P0	C2D	3.5*2.5 cm lesion involving upper 1/3 vagina, METS TO LIVER AND LOSS of fat planes c UB	M3S2	M3V1	0
	010/21	55	81435985	NKSCC	II	B		3*3 cms lesion involving fornic, upper2/3 VAGINA and left para not upto lpw	M1S2	M1V2	M1LP1	M1B0	M1R0	M1F1	M1L0	3*3 cms lesion involving fornic, upper2/3 rectum and left para not upto lpw	C1S2	C1UPG	C1V2	C1LP1	C1D	50.4/28	No	CISPLATIN 55*6	MINIMAL INDURATION OVER CERVIX , VAGINA AND PARA FREE	0	0	0	0	C2V	22	ICBT*3	7.5*3	98.86	82.38	59.61	71.38	62.09	Complete response	No growth, vagina free, para free	0	0	0	0	C3V	No growth, vagina free, para free	0	0	0
	11y/22	68	81516451	NKSCC	II	B		3*3 cms lesion involving fornic, upper2/3 VAGINA and left para not upto lpw	M1S2	M1V2	M1LP1	M1B0	M1R0	M1F1	M1L0	3*3 cms lesion involving fornic, upper2/3 rectum and left para not upto lpw	C1S2	C1UPG	C1V2	C1LP1	C1D	50.4/28	No	CISPLATIN 55*6	MINIMAL INDURATION OVER CERVIX , VAGINA AND PARA FREE	0	0	0	0	C2V	25	ICBT*3	7.5*3	98.86	82.38	66	71	61	Complete response	No growth, vagina free, para free	0	0	0	0	C3V	No growth, vagina free, para free	0	0	0
	32/19	86	81300423	NKSCC	III	B		3*3 BULKY cevix extending into lower uterine segment	M1S2	M1V3	M1BP0	M1B0	M1R0	M1F1	M1L0	3*3 GROWTH OVER CERVIX INVOLVING LOWER 1/3 VAGINA , PARA FREE	C1S22	C1UPG	C1V3	C1BP0	C1D	50/25	No	No	1*1 cm ulcerative lesion overcervix para and vagina free	C2S1	C2U	0	0	C2V	14	ICBT*3	7.5*3	99.39	82.82	73.37	74.85	57.18	Complete response	No growth, vagina free, para free	0	0	0	0	C3V	No growth, vagina free, para free	0	0	0
	009/2020	64	81326768	ME	III	B		4*3*4.5 lesion abbuting rectum	M1S3	M1V3	M1LP2	M1B0	M1R0	M1F1	M1L0	lesion involving cervix OS destroyed vaginal uptill lower 1/3,left para -uptill lpw	C1S3	C1UPG	C1V3	C1LP2	C1D	50/25	No	2cy cisplatin	Minimal 1x1cm disease over cervix, vagina free, b/l para free	C2S1	C2UL	0	0	C2V	10	ICBT *3	7.5*3	99.39	82.82	78.98	73.06	58.49	Complete response	No growth, vagina free, para free	0	0	0	0	C3V	No growth, vagina free, para free	0	0	0
	012/2020	53	81335203	WDSCC	III	C1		2.2*3.5*2.6 LESION INVOLING UPPER THIRD VAGINA	M1S2	M1V1	M1LP1	M1B0	M1R0	M1F1	M1L1	upg involving both lips ,upper2/3 vagina invoved,left para not upto LPW	C1S2	C1UL	C1V1	C1LP1	C1D	50/25	No	5cy cispatin	No residual, vagina free ,para free	0	0	0	0	C2V	9	ICBT*3	7.5*3	99.39	82.82	77.8	73.02	63.29	Complete response	No growth, vagina free, para free	0	0	0	0	C3V	No growth, vagina free, para free	0	0	0
	046/19	58	81294809	WDSCC	II	B		lesion in left lat aspect of cervix ,mild vag thickening, letf para + not up LPW	M1S2	M1V1	M1RP1	M1B0	M1R0	M1F1	M1L0	upg involving both lips ,upper1/3 vagina invoved,left para medially invoved not upto LPW	C1S2	C1UPG	C1V1	C1RP1	C1D	50/25	No	CISPLATIN X 5	Minimal 0.5 X 0.5cm disease over cervix, vagina free, b/l para free	C2S1	C2UL	0	0	C2V	18	ICBT*3	7.5*3	99.39	82.82	71.63	74.81	67.46	Complete response	No growth, vagina free, para free	0	0	0	0	0	No growth, vagina free, para free	0	0	0
	50/19	59	81303879	KSCC	III	C1		3*2*1.7 lesion over cervix, involving upper 2/3 vagina, b/l para not upto LPW	M1S2	M1V2	M1BP1	M1B0	M1R0	M1F1	M1L1	3*2*1.7 lesion over cervix, involving upper 2/3 vagina, b/l para not upto LPW	C1S2	C1UPG	C1V2	C1BP1	C1D	50/25	No	Cisplatin 50 x 4	Minimal 0.5 X 0.5cm disease over cervix, vagina free, b/l para free	C2S1	C2UL	0	0	C2V	13	ICBT*3	7.5*3	99.39	82.82	74.08	73	64.94	Complete response	No growth, vagina free, para free	0	0	0	0	0	No growth, vagina free, para free	0	0	0
	009/21	57	81435284	WDSCC	II	B		5.2*3*4 cms upg involving cervix extending into upper 1/3 rd vagina b/l para not upto lpw	M1S3	M1V1	M1BP1	M1B0	M1R0	M1F1	M1L0	5*5 cm lesion over cervix b/l para involved	C1S3	C1UPG	C1V1	C1BP1	C1D	50/25	No	Cisplatin*1	3*3 cms lesion involving cervix and upper 1/3 rd vagina and b/l para + not upto LPW	C2S2	C2UPG	C2V1	C2BLP1	C2V	30	ICBT*3	7.5*3	99.39	82.82	69.88	74.03	58.84	Partial response	1*1 cm red proliferative lesion over cervix,involing upper1/3 vagina , para free	C3S1	C2UPG	C3V1	0	C3V	1.5*1.9 cm proliferative lesion over cervix,involing upper1/3 vagina , para free	M3S1	M3V1	0
	046/20	51	81396314	PDSCC	II	B		5.2*4.2 UPG INVOLVING UPPER1/3 VAGINA AND RT PARA INVOLVED NOT UPTO LPW	M1S3	M1V1	M1RP1	M1B0	M1R0	M1F1	M1L0	4*4cms UPG INVOLVING UPPER1/3 VAGINA AND RT PARA INVOLVED NOT UPTO LPW	C1S3	C1UPG	C1V1	C1RP1	C1D	50/25	No	Cisplatin x 4	1*1 cms ulcer over cervix , no growth present , vagina and para free os sounded	C2S1	C2UL	0	0	C2V	30	ICBT*3	7.5*3	99.39	82.82	77.52	74.55	52	Complete response	No growth, vagina free, para free	0	0	0	0	C3V	No growth, vagina free, para free	0	0	0
	021/21	54	81437053	MDSCC	II	A1		3.2*1.7*3.3 cm UPG , involving upper1/3 vagina and para free	M1S2	M1V1	M1P0	M1B0	M1R0	M1F1	M1L0	3*3 cm UPG , involving upper1/3 vagina and para free	C1S2	C1UPG	C1V1	C1P0	C1D	50/25	No	Carboplatin x 5	0.5*0.5 CM ULCERATION OVER ant lip of CERVIX ,vagina and para free	C2S1	C2UL	0	0	C2V	7	ICBT*3	7.5*3	99.39	82.82	77.52	74.55	50.1	Complete response	No growth, vagina free, para free	0	0	0	0	C3V	No growth, vagina free, para free	0	0	0
	003/21	53	81430042	WDSCC	II	B		4.4*3.7*4.2 CM growth in cervix extending upper1/3 vagina and b/l para involved	M1S3	M1V1	M1BP1	M1B0	M1R0	M1F1	M1L0	4.4*3.7*4.2 CM growth in cervix extending upper1/3 vagina and b/l para involved	C1S3	C1UPG	C1V1	C1BP1	C1D	50/25	No	CISPLATIN 30*4CY	No growth or ulcer seen, para and vagina free	0	0	0	0	C2V	20	ICBT*3	7.5*3	99.39	82.82	71.4	73.27	55.34	Complete response	No growth, vagina free, para free	0	0	0	0	C3V	No growth, vagina free, para free	0	0	0
	006/21	40	81423855	PSCC	II	B		5.7*6*6 CMS LESION over cervix lefta para involved medially , vagina free	M1S3	M1V0	M1LP1	M1B0	M1R0	M1F1	M1L0	4*5 CMS LESION over cervix lefta para involved medially , vagina free	C1S3	C1UPG	C1V0	C1RP1	C1D	50/25	No	CISPLATIN*5	Minimal 0.5 X 0.5cm disease over cervix, vagina free, b/l para free	C2S1	C2UL	0	0	C2V	10	ICBT*3	7.5*3	99.39	82.82	78.98	73.06	58.49	Complete response	No growth, vagina free, para free	0	0	0	0	C3V	No growth, vagina free, para free	0	0	0
	005/21	46	81431099	WDSCC	III	B	OLD TB	3*2*1.7 lesion over cervix, involving upper 2/3 vagina, b/l para UPTO LPW	M1S2	M1V2	M1BP2	M1B0	M1R0	M1F1	M1L0	3*2*1.7 lesion over cervix, involving upper 2/3 vagina, b/l para UPTO LPW	C1S2	C1UPG	C1V2	C1BP2	C1D	50/25	No	cisplatin x 4	Minimal 0.5 X 0.5cm disease over cervix, vagina free, b/l para free	C2S1	C2UL	0	0	C2V	10	ICBT*3	7.5*3	99.39	82.82	73.79	74.55	55.39	Complete response	No growth, vagina free, para free	0	0	0	0	C3V	No growth, vagina free, para free	0	0	0
	003/21A	53	81430042	WDSCC	II	B		4.4*3.7*4.2 CM growth in cervix extending upper1/3 vagina and b/l para involved	M1S3	M1V1	M1BP1	M1B0	M1R0	M1F1	M1L0	4.4*3.7*4.2 CM growth in cervix extending upper1/3 vagina and b/l para involved	C1S3	C1UPG	C1V1	C1BP1	C1D	50/25	No	CISPLATIN 30*4CY	No growth or ulcer seen, para and vagina free	0	0	0	0	C2V	14	ICBT*3	7.5*3	99.39	82.82	71.4	73.27	55.34	Complete response	No growth, vagina free, para free	0	0	0	0	C3V	No growth, vagina free, para free	0	0	0
	004y/21	44	81430088	PDSCC	II	B		3*2 Cm lesion in left lat aspect of cervix ,mild vag thickening, letf para + not up LPW	M1S2	M1V1	M1LP1	M1B0	M1R0	M1F1	M1L0	INFILTRATIVE GEWOTH , UPPER1/3 VAGINA +, LEFT PARA + NOT UPTO LPW	C1S2	C1IN	C1V1	C1LP1	C1D	50/25	No	CISPLATIN 35* 3	MINIMAL INDURATION OVER CERVIX , VAGINA AND PARA FREE	0	0	0	0	C2V	25	ICBT*3	7.5*3	99.39	82.82	73.14	71.52	54	PROGRESSIVE DISEASE	CA CERVIX WITH METS TO ADRENAL , PELVIC LN, NO REDIUAL DISEASE	0	0	0	0	C3V	CA CERVIX WITH METS TO ADRENAL , PELVIC LN, NO REDIUAL DISEASE	0	0	0
	007/21	50	81434381	NKSCC	IV	A		5*5 Cms lesion involving cervix,upper1/3 vagina ,b/l para not upto lpw with loss of fat planes with UB	M1S3	M1V1	M1BP1	M1B1	M1R0	M1F1	M1L0	5*5 Cms lesion involving cervix,upper1/3 vagina ,b/l para not upto lpw	C1S3	C1UPG	C1V1	C1BP1	C1D	50/25	No	CISPLATIN*5	No growth or ulcer seen, para and vagina free	0	0	0	0	C2V	14	ICBT*3	7.5*3	99.39	82.82	65.59	73.26	54.8	Complete response	No growth, vagina free, para free	0	0	0	0	C3V	No growth, vagina free, para free	0	0	0
	21/20	43	81384170	PDSCC	II	B		2*2 RT P UPTO LPW, UPPER 2/3 V +	M1S2	M1V2	M1RP2	M1B0	M1R0	M1F1	M1L0	2*2 RT P UPTO LPW, UPPER 2/3 V +	C1S2	C1UPG	C1V2	C1RP2	C1D	45/25	NO	no	1*1CM RT PARA, LT PARA +, UPPER 2/3 +	C2S1	C2IN	C2V2	C2BP1	C2V	9	ISBT*4	7.0*4	100.2	83	76.28	74.2	58.3	LOST FOLLOWUP
	008/20	41	81421618	VG	III	C1		5.1*6.7*3.7 cms lesion involing cervix,upper1/3 vagina,rt iliac ,b/l para+,hun+	M1S3	M1V1	M1BP1	M1B0	M1R0	M1F1	M1L1	5*4 cms lesion involing cervix,upper1/3 vagina,rt iliac ,b/l para+	C1S3	C1UPG	C1V1	C1BP1	C1D	50/25	No	CISPLATIN 55*5	2*1 CM lesion over cervix , vagina fornices ,para free	C2S2	0	0	0	C2V	15	ICBT*3	7.5*3	99.39	82.82	76.59	73.77	65.36	Complete response	No growth, vagina free, para free	0	0	0	0	C3V	No growth, vagina free, para free	0	0	0
	001y/19	44	81211673	MDSCC	III	C1		4*4.7*3.7 cms lesion involing cervix,upper1/3 vagina +,b/l external iliac+ ,para free	M1S3	M1V1	M1P0	M1B0	M1R0	M1F1	M1L1	4*4 cms lesion involving upper vagina naad b/l para free	C1S3	C1UPG	C1V1	C1P0	C1D	50/25	No	CISPLATIN*4	INDURATION 1*1cm overcervix , upper 2/3 vagina invoved,no para	C2S1	C2IN	C2V2	0	C2V	7	ISBT*4	6.0*4	98.4	82	76	73.2	57	Complete response	No growth, vagina free, para free	0	0	0	0	C3V	No growth, vagina free, para free	0	0	0
	010Y/19	40	81244558	MDSCC	II	B		3*2 Cm lesion in left lat aspect of cervix ,mild vag thickening, B/l para + not up LPW	M1S2	M1V1	M1BP1	M1B0	M1R0	M1F1	M1L0	3*2 Cm lesion in left lat aspect of cervix ,mild vag thickening, B/l para + not up LPW	C1S2	C1UPG	C1V1	C1BP1	C1D	50/25	No	CISPLATIN*4	No growth or ulcer seen, para and vagina free	0	0	0	0	C2V	14	ICBT*2	8.5*2	91.46	76.2	75.6	74.2	56.1	Complete response	No growth, vagina free, para free	0	0	0	0	C3V	No growth, vagina free, para free	0	0	0
	013Y/21	55	81258721	PDSCC	II	B		4*3 cms lesion involving fornic, upper2/3 VAGINA and B/L para not upto lpw	M1S3	M1V2	M1BP1	M1B0	M1R0	M1F1	M1L0	4*3 cms lesion involving fornic, upper2/3 VAGINA and B/L para not upto lpw	C1S3	C1UPG	C1V2	C1BP1	C1D	50/25	No	CISPLATIN*4	No growth or ulcer seen, para and vagina free	0	0	0	0	C2V	20	ICBT*3	7.5*3	99.39	82.82	76.59	73.77	65.36	Complete response	No growth, vagina free, para free	0	0	0	0	C3V	No growth, vagina free, para free	0	0	0
	17/20	33	81346879	VG	II	B		2X2cm , extending to endometrium and prox vagina	M1S2	M1V1	M1RP1	M1B0	M1R0	M1F1	M1L0	2X2cm , extending to endometrium and prox vagina	C1S2	C1UPG	C1V1	C1RP1	C1V	50/25	NO	CISPLATIN * 4	No growth or ulcer seen, para and vagina free	0	0	0	0	C2V	10	ICBT*3	8.5*3	107.19	89.3	76.39	73.28	64.61	Complete response	No growth, vagina free, para free	0	0	0	0	C3V	No growth, vagina free, para free	0	0	0
	014/19	54	81267582	NKSCC	III	C1		3.7*4.3*3.9 LESION involving upper1/3 vagina,b/l ext iliac and b/l internal iliac, rt para meially +	M1S3	M1V1	M1RP1	M1B0	M1R0	M1F1	M1L1	3.7*4.3*3.9 LESION involving upper1/3 vagina, rt para meially +	C1S3	C1UPG	C1V1	C1R1	C1D	50/25	No	CISPLATIN*5	0.5*0.5 cm ULCERATION OVER ant lip of CERVIX ,vagina and left para not upto lpw	C2S1	C2UL	0	C2LP1	C2V	9	ICBT*3	8*3	96.3	86	59.06	75.15	60.32	Complete response	No growth, vagina free, para free	0	0	0	0	C3V	No growth, vagina free, para free	0	0	0
	015/19	53	81250383	MDSCC	II	B		3*2 cm lesion over cervix , vagina free , b/l para + not upto lpw	M1S2	M1V0	M1BP1	M1B0	M1R0	M1F1	M1L0	3*2 cm lesion over cervix , vagina free , b/l para + not upto lpw	C1S2	C1UPG	C1V0	C1BP1	C1D	50/25	No	CISPLATIN*5	NO VISIBLE LESION, VAGINA FREE, LEFT PARA + NOT UPTO LPW JUST SHORT	0	0	0	C2LP1	C2V	20	ISBT*4	6.0*4	98.4	82	77	74.2	58	Complete response	No growth, vagina free, para free	0	0	0	0	C3V	No growth, vagina free, para free	0	0	0
	56/21	66	81473391	PDSCC	III	C1		5.8*4.8*4.6 LESION OVER POST WALL,LEFT EXT ILIAC	M1S3	M1V1	M1BP1	M1B0	M1R0	M1F1	M1L1	5.8*4.8*4.6 LESION OVER POST WALL	C1S3	C1UPG	C1V1	C1BP1	C1D	50/25	NO	NO	0.5*0.5 VAGINA FREE, B/L PARA+	C2S1	C2UL	0	C2BP1	C2V	20	ICBT*3	7.5*3	99.39	82.82	70.53	74.52	57.63	Complete response	No growth, vagina free, para free	0	0	0	0	C3V	No growth, vagina free, para free	0	0	0
	001/19	50	81414241	KSCC	IV	A		2*3.8*1.4 Cm lesiominvolving upper 1/3 vagina , bladder and rectum ,b/l paraa involved	M1S2	M1V1	M1BP1	M1B1	M1R1	M1F1	M1L1	3*3 Cm lesiominvolving upper 1/3 vagina , bladder and rectum ,b/l paraa involved	C1S2	C1UPG	C1V1	C1BP1	C1D	50/25	No	CISPLATIN*4	3*2 Cm residual lesion invoving upper1/3 vagina, b/l para	C2S2	C2UPG	C2V1	C2BP1	C2D	14	ICBT*3	7.5*3	99.39	82.82	67.75	72.51	63.72	PROGRESSIVE DISEASE	METS TO LIVER	0	0	0	0	0	METS TO LIVER	0	0	0
	025y/19	70	81271097	NKSCC	II	B		3*3 cm lesion involving b/l para not upto LPW, vagina upper1/3+	M1S2	M1V1	M1BP1	M1B0	M1R0	M1F1	M1L0	3*3 cm lesion involving b/l para not upto LPW, vagina upper1/3+	C1S2	C1UPG	C1V1	C1BP1	C1D	50/25	No	CISPLATIN*5	0.5*0.5 CMS induration over both lips of cervix , vaagina and para free	C2S1	C2IN	0	0	C2V	15	ICBT*3	7.5*3	99.39	82.82	80.47	74.64	51.2	Complete response	No growth, vagina free, para free	0	0	0	0	C3V	No growth, vagina free, para free	0	0	0
	23Y/19	76	81269384	WDSCC	II	B		4*4 cm lesion involving upper 1/3 vagina and rt para not upto lpw	M1S3	M1V1	M1RP1	M1B0	M1R0	M1F1	M1L0	4*2 cm lesion involving upper 1/3 vagina and rt para not upto lpw	C1S3	C1UPG	C1V1	C1RP1	C1D	50/25	No	CISPLATIN *1	2*2 Cms induration , vagina free, B/L para involved lefft upto LPW	C2S2	C2IN	0	C2BPL2	C2V	20	ISBT*4	6.0*4	98.4	82	76	75	58.2	Complete response	No growth, vagina free, para free	0	0	0	0	C3V	No growth, vagina free, para free	0	0	0
	013Y/21A	55	81258721	PDSCC	II	B		4*3 cms lesion involving fornic, upper2/3 VAGINA and B/L para not upto lpw	M1S3	M1V2	M1BP1	M1B0	M1R0	M1F1	M1L0	4*3 cms lesion involving fornic, upper2/3 VAGINA and B/L para not upto lpw	C1S3	C1UPG	C1V2	C1BP1	C1D	50/25	No	CISPLATIN*4	No growth or ulcer seen, para and vagina free	0	0	0	0	C2V	15	ICBT*3	7.5*3	99.39	82.82	80.47	74.64	50.2	Complete response	No growth, vagina free, para free	0	0	0	0	C3V	No growth, vagina free, para free	0	0	0
	33/19	47	81299590	PDSCC	IV	A		7*7.5*4.5 cm lesion in anterior lip and involving bladder, b/l para upto LPW	M1S3	M1V3	M1BP2	M1B1	M1R0	M1F1	M1L0	7*7.5*4.5 cm lesion in anterior lip and involving bladder, b/l para upto LPW	C1S3	C1UPG	C1V3	C1BP2	C1D	50/25	No	CISPLATIN*4	5*5cm growth over cervix and extending upto lower third vagina	C2S3	C2UPG	C2V3	C2BP2	C2D	25	ISBT*4	6.5*4	102.92	85.76	76.8	76		Partial response	3*3*2.5 cm lesion over cervix with loss of fat planes with bladder	C3S2	C3UPG	C3V1	C3BP1	C3D	3*3*2.5 cm lesion over cervix with loss of fat planes with bladder	M3S2	M3V1	M3BP1
	51/19	63	81297809	NKSCC	III	B		2*1.6*3.5 lesion involving lower1/3 rd vagina and left para till lpw	M1S2	M1V3	M1BPL2	M1B0	M1R0	M1F0	M1L0	2*1.6*3.5 lesion involving lower1/3 rd vagina and left para till lpw	C1S2	C1UPG	C1V3	C1BPL2	C1V	50/25	No	CISPLATIN*5	1*1 cm lesion present over the vagina ,b/l para free	C2S1	C2UL	C2V2	0	C2V	20	ISBT*4	7.5*4	112.52	93.76	78	75.12	55.4	Complete response	No growth, vagina free, para free	0	0	0	0	C3V	No growth, vagina free, para free	0	0	0
	046/19	58	81294809	WDSCC	II	B		lesion in left lat aspect of cervix ,mild vag thickening, letf para + not up LPW	M1S2	M1V1	M1RP1	M1B0	M1R0	M1F1	M1L0	upg involving both lips ,upper1/3 vagina invoved,left para medially invoved not upto LPW	C1S2	C1UPG	C1V1	C1RP1	C1D	50/25	No	CISPLATIN * 5	Minimal 0.5 X 0.5cm disease over cervix, vagina free, b/l para free	C2S1	C2UL	0	0	C2V	18	ICBT*3	7.5*3	99.39	82.82	71.63	74.81	67.46	Complete response	No growth, vagina free, para free	0	0	0	0	0	No growth, vagina free, para free	0	0	0
	18/20	51	81348341	NKSCC	II	B		4*3cm, fornices vagina present, left upto pelvic wall	M1S3	M1V2	M1BPL2	M1B0	M1R0	M1F1	M1L0	4*3cm, fornices vagina present, left upto pelvic wall	C1S3	C1UPG	C1V2	C1BPL2	C1D	50/25	NO	CISPLATIN*5	No growth or ulcer seen, para and vagina free	0	0	0	0	C2V	15	ICBT*3	8*3	103.2	86	76.2	74.06	69.27	Complete response	No growth, vagina free, para free	0	0	0	0	C3V	No growth, vagina free, para free	0	0	0
	62/21	51	81477817	WDSCC	III	C1		3*4*6 INVOLVING U V 1/3, LEFT OBT 1.3	M1S3	M1V1	M1P0	M1B0	M1R0	M1F1	M1L1	3*4*6 INVOLVING U V 1/3, LEFT OBT 1.3	C1S3	C1UPG	C1V1	C1P0	C1D	50/25	NO	CISPLATIN*2	0.5*0.5 AGINA PARAFREE	C2S1	C2UPG	0	0	C2V	8	ICBT*3	7.5*3	99.39	82.82	78.98	74.63	55.3	PROGRESSIVE DISEASE	0.5*.5 PARA VAGINA FREE	C3S1	C3UPG	0	0	C3V	.5*.5 PARA VAGINA FREE	M3S1	0	0
	63/21	41	81479007	KSCC	III	C1		5.5*5.4*4.6 CM INCOLVING 2/3 VAGINA LEFT PARA TO LPW	M1S3	M1V2	M1LP2	M1B0	M1R0	M1F1	M1L1	5.5*5.4*4.6 CM INCOLVING 2/3 VAGINA LEFT PARA TO LPW	C1S3	C1UPG	C1V1	C1LP2	C1D	50/25	NO	CISPLATIN*4	0.5*0.5 AGINA PARAFREE	C2S1	C2UPG	0	0	C2V	12	ICBT*3	7.5*3	99.39	82.82	78.98	74.83	55.3	Complete response	No growth, vagina free, para free	0	0	0	0	C3V	No growth, vagina free, para free	0	0	0
	064/21	54	81479753	PDSCC	II	B		3.3*4.1*5.6 lesion over cervix involving 1/3 vagina	M1S3	M1V1	M1P0	M1B0	M1R0	M1F1	M1L0	3.3*4.1*5.6 lesion over cervix involving 1/3 vagina	C1S3	C1UPG	C1V1	C1P0	C1D	50/25	NO	CISPLATIN*4	No growth or ulcer seen, para and vagina free	0	0	0	0	C2V	8	ICBT*3	8*3	103.2	86	68.38	74.81	55.16	Complete response	No growth, vagina free, para free	0	0	0	0	C3V	No growth, vagina free, para free	0	0	0
	55/21	40	81472038	NKSCC	II	B		4.2*4.2*5 CM UPPER 1/3 V+ B L PARA +	M1S3	M1V1	M1BP1	M1B0	M1R0	M1F1	M1L0	4.2*4.2*5 CM UPPER 1/3 V+ B L PARA +	C1S3	C1UPG	C1V1	C1BP1	C1D	50/25	NO	CISPLATIN*4	0.5*0.5 VAGINA FREE, B/L PARA-	C2S1	C2IN	0	0	C2V	20	ICBT*3	7.5*3	99.39	82.82	72.5	75.08	56.33	Partial response	.5*.5	C3S1	C3IN	0	0	C3V	.5*.5 PARA VAGINA FREE	M3S1	0	0
	65/21	48	81471300	KSCC	III	C1		3.8*4.5*4.5 CM LESION OVER 2/3 VAGINA B L PARA+ LEFT IL+	M1S3	M1V2	M1BP1	M1B0	M1R0	M1F1	M1L1	3.8*4.5*4.5 CM LESION OVER 2/3 VAGINA B L PARA+ LEFT IL+	C1S3	C1UPG	C1V2	C1BP1	C1D	50/25	NO	CISPLATIN*3	1*1 VAGINA FREE, B/L PARA+	C2S1	C2UPG	0	0	C2V	8	ICBT*3	7.5*3	99.39	82.82	71.26	76.49	55.83	Complete response	No growth, vagina free, para free	0	0	0	0	C3V	No growth, vagina free, para free	0	0	0
	57/21	42	81472811	NKSCC	II	B		5*4.2*3.5 1/3 VAGINA+ RIGHT PARA+ NOT LPW	M1S3	M1V1	M1RP1	M1BO	M1R0	M1F1	M1L0	5*4.2*3.5 1/3 VAGINA+ RIGHT PARA+ NOT LPW	C1S3	C1UPG	C1V1	C1RP1	C1D	50/25	NO	CISPLATIN*4	0.5*0.5 VAGINA FREE, B/L PARA-	C2S1	C2IN	0	0	C2V	7	ICBT*3	7.5*3	99.39	82.82	74.18	76.99	55.37	Complete response	No growth, vagina free, para free	0	0	0	0	C3V	No growth, vagina free, para free	0	0	0
	65/20	56	81401186	AC	II	B		2.6*3.3*3.5 BILATERAL P +VE	M1S2	M1V1	M1BP1	M1B0	M1R0	M1F1	M1L0	2.6*3.3*3.5 BILATERAL P +VE	C1S2	C1UPG	C1V1	C1BP1	C1D	50/25	NO	NO	2*1.5CM PARA -VE	C2S2	C2UL	0	0	C2V	15	ISBT*4	7.0*4	107.6	89.68	83.08	74.2	55.4	Partial response	*1*.5	C3S1	C3IN	0	0	C3V	.5*.5 PARA VAGINA FREE	M3S1	0	0
	54/20	67	81399331	MDSCC	III	B		3*3 UPPER 2/3+ B L P+ R UPTO LPW	M1S2	M1V2	M1BPR2	M1BO	M1R0	M1F1	M1LO	3*3 UPPER 2/3+ B L P+ R UPTO LPW	C1S2	C1UPG	C1V2	C1BPR2	C1D	50/25	NO	CARBOPLATIN*5	0.5*0.5 VAGINA FREE, B/L PARA-	C2S1	C2IN	0	0	C2V	5	ICBT*3	7.5*3	99.39	82.82	76.77	73.05	58.94	Complete response	No growth, vagina free, para free	0	0	0	0	C3V	No growth, vagina free, para free	0	0	0
	53/20	37	81402210	MDSCC	IV	A		5.9*6.5 BLADDER+ LT P+	M1S3	M1V1	M1BP1	M1B1	M1R0	M1F1	M1L0	5.9*6.5 BLADDER+ LT P+	C1S3	C1UPG	C1V1	C1BP1	C1D	50/25	NO	CISPLATIN*2	4*3 OVER LEFT MORE THAN RT	C2S3	C2UPG	C2V1	C2BP1	C2V	20	ISBT*4	7.0*4	107.6	89.68	86.32	82	55.88	Partial response	.5*.5	C3S1	C3IN	0	0	C3V	.5*.5 PARA VAGINA FREE	M3S1	0	0
	51/20	60	81403452	MDSCC	III	B		4.3*4.6 1/3 V+ LT P+ UPTO LPW	M1S3	M1V1	M1LP2	M1B0	M1R0	M1F1	M1L0	4.3*4.6 1/3 V+ LT P+ UPTO LPW	C1S3	C1UPG	C1V1	C1LP2	C1D	50/25	NO	CISPLATIN*3	No growth or ulcer seen, para and vagina free	0	0	0	0	C2V	5	ICBT*3	8*3	103.2	86	79.79	74.81	58.73	Complete response	No growth, vagina free, para free	0	0	0	0	C3V	No growth, vagina free, para free	0	0	0
	61/20	52	8402211	MDSCC	IV	A		3*3 VAGINA FREE L P+ B L+	M1S2	M1V0	M1LP1	M1B0	M1R0	M1F1	M1L0	3*3 VAGINA FREE L P+ B L+	C1S2	C1UPG	C1V0	C1LP1	C1D	50/25	NO	CISPLATIN*2	0.5*0.5 VAGINA FREE, B/L PARA-	C2S1	C2UL	0	0	C2V	40	ICBT*3	8*3	103.2	86	70.53	74.52	57.63	Complete response	No growth, vagina free, para free	0	0	0	0	C3V	No growth, vagina free, para free	0	0	0
	62/20	67	81357872	NKSCC	III	C1		3.3*4.8*4.7 LT IL+	M1S3	M1V1	M1LP1	M1B0	M1R0	M1F1	M1L1	3.3*4.8*4.7 VAGINA 1/3+	C1S3	C1UPG	C1V1	C1LP1	C1D	50/25	NO	CARBOPLATIN*5	0.5*0.5 VAGINA FREE, B/L PARA-	C2S1	C2UL	0	0	C2V	20	ICBT*3	8*3	103.2	86	76.16	74.55	57.27	Complete response	No growth, vagina free, para free	0	0	0	0	C3V	No growth, vagina free, para free	0	0	0
	56/20	55	81400787	KSCC	IV	A		4.3*3.6*4.2 LESION BY LATERAL P+ U 1/3 VGINA+	M1S3	M1V1	M1BP1	M1B1	M1R0	M1F1	M1L0	4.3*3.6*4.2 LESION BY LATERAL P+ U 1/3 VGINA+	C1S3	C1UPG	C1V1	C1BP1	C1D	50/25	NO	CISPLATIN*5	No growth or ulcer seen, para and vagina free	0	0	0	0	C2V	20	ISBT*4	7.0*4	107.6	89.68	83.04	77.04	57.44	Complete response	No growth, vagina free, para free	0	0	0	0	C3V	No growth, vagina free, para free	0	0	0
	58/20	52	81407996	KSCC	II	B		2.1*2.8*2.3 LEFT P +VE	M1S2	M1V1	M1LP1	M1B0	M1R0	M1F1	M1L0	2.1*2.8*2.3 LEFT P +VE	C1S2	C1UPG	C1V1	C1BP1	C1D	50/25	NO	CISPLATIN*3	No growth or ulcer seen, para and vagina free	0	0	0	0	C2V	20	ICBT*3	8*3	103.2	86	84.28	73.53	53.76	Complete response	No growth, vagina free, para free	0	0	0	0	C3V	No growth, vagina free, para free	0	0	0
	57/20	33	81403696	KSCC	III	C2	RVD	5.3*5*7*6.7 BILATERAL P AORTIC +VE	M1S3	M1V2	M1BP1	M1B0	M1R0	M1F1	M1L2	5.3*5*7*6.7 BILATERAL P AORTIC +VE	C1S3	C1UPG	C1V1	C1BP1	C1D	50/25	NO	cisplatin x 5	1*1 INDURATION PARAFREE	C2S1	C2IN	0	0	C2V	20	ICBT*3	8*3	103.2	86	83.03	72.47	66.86	Complete response	No growth, vagina free, para free	0	0	0	0	C3V	No growth, vagina free, para free	0	0	0
	55/20	43	81403890	MDSCC	II	B	RVD	2*1.4CMS LEFT P +VE	M1S2	M1V1	M1LP1	M1B0	M1R0	M1F1	M1L0	2*1.4CMS LEFT P +VE	C1S2	C1UPG	C1V1	C1BP1	C1D	50/25	NO	carboplatin x 3	1*1CM RT P +VE	C2S1	C2UL	0	C2RP1	C2V	10	ICBT*3	8*3	103.2	86	85.19	73.85	70.41	Complete response	No growth, vagina free, para free	0	0	0	0	C3V	No growth, vagina free, para free	0	0	0
	67/20	55	81407756	SCC	II	A		3.3*4.3*3.8 CM , UPER 1/3 VAGINA +	M1S3	M1V1	M1P0	M1B0	M1R0	M1F1	M1L0	3.3*4.3*3.8 CM , UPER 1/3 VAGINA +	C1S3	C1UPG	C1V1	C1P0	C1D	50/25	NO	CISPLATIN*3	1*1CM RT P +VE	C2S1	C2UL	0	C2RP1	C2V	30	ICBT*3	7.5*3	99.39	82.82	69.51	73.78	62.29	PROGRESSIVE DISEASE	0.5*.5 PARA VAGINA FREE	C3S1	C3UPG	0	0	C3V	.5*.5 PARA VAGINA FREE	M3S1	0	0
	63/20	56	81406860	MDSCC	IV	A		5.5*5.5*6.5 cm lesion involving rectum, iliac +	M1S3	M1V1	M1P0	M1B0	M1R1	M1F1	M1L1	5.5*5.5*6.5 cm lesion involving rectum, iliac +	C1S3	C1UPG	C1V1	C1P0	C1D	50/25	NO	cisplatin x 3	0.5*0.5 VAGINA FREE, B/L PARA-	C2S1	C2IN	0	0	C2V	10	ICBT*3	8*3	103.2	86	67.83	73.27	55.8	Complete response	No growth, vagina free, para free	0	0	0	0	C3V	No growth, vagina free, para free	0	0	0
	66/20	50	81403694	MDSCC	II	B	RVD	8.2*5.2*5.9, B/L PARA +, UPPER 1/3 VAGINA +	M1S3	M1V1	M1BP1	M1B0	M1R0	M1F1	M1L0	8.2*5.2*5.9, B/L PARA +, UPPER 1/3 VAGINA +	C1S3	C1UPG	C1V1	C1BP1	C1D	50/25	NO	CARBOPLATIN*3	No growth or ulcer seen, para and vagina free	0	0	0	0	C2V	20	ICBT*3	8*3	103.2	86	82.51	70.53	60.65	Complete response	No growth, vagina free, para free	0	0	0	0	C3V	No growth, vagina free, para free	0	0	0
	73/20	39	81400553	WDSCC	IV	A		6*5 cm lesiom involving upper1/3 , b/l para.left external iliac l.n positive	M1S3	M1V1	M1BP1	M1B1	M1R0	M1F1	M1L1	6*5 cm lesiom involving upper1/3 , b/l para.left external iliac l.n positive	C1S3	C1UPG	C1V1	C1BP1	C1D	50/25	NO	CISPLATIN*5	No growth or ulcer seen, para and vagina free	0	0	0	0	C2V	30	ICBT*3	7.5*3	99.39	82.82	72.09	70.36	57	Complete response	No growth, vagina free, para free	0	0	0	0	C3V	No growth, vagina free, para free	0	0	0
	68/20	64	81409053	MDSCC	II	B	IHD	3*3 CM INVOLVING B/L PARA and involving 1/3 vagina	M1S2	M1V1	M1BP1	M1B0	M1R0	M1F1	M1L0	3*3 CM INVOLVING B/L PARA and involving 1/3 vagina	C1S2	C1UPG	C1V1	C1BP1	C1D	50/25	NO	CISPLATIN*3	No growth or ulcer seen, para and vagina free	0	0	0	0	C2V	15	ICBT*3	7.5*3	99.39	82.82	70.11	71.05	65.43	Complete response	No growth, vagina free, para free	0	0	0	0	C3V	No growth, vagina free, para free	0	0	0
	72/20	70	81414555	AC	II	A		4.1*3.2*3.3 INVOLVING upper1/3 vagina	M1S3	M1V1	M1P0	M1B0	M1R0	M1F1	M1L0	4.1*3.2*3.3 INVOLVING upper1/3 vagina	C1S3	C1UPG	C1V1	C1P0	C1D	50/25	NO	CARBOPLATIN*5	No growth or ulcer seen, para and vagina free	0	0	0	0	C2V	10	ICBT*3	7.5*3	99.39	82.82	69.71	73.85	60.63	Complete response	No growth, vagina free, para free	0	0	0	0	C3V	No growth, vagina free, para free	0	0	0
	70/20	42	81402610	WDSCC	III	C1		4*3 U1/3V EX LI +VE	M1S3	M1V1	M1BP1	M1B0	M1R0	M1F1	M1L0	4*3 U1/3V	C1S3	C1UPG	C1V1	C1BP1	C1D	50/25	NO	CISPLATIN *4	0.5*0.5 VAGINA FREE PARAFREE	C2S1	C2IN	0	0	C2V	10	ICBT*3	7.5*3	99.39	82.82	76.44	72.27	60.36	Complete response	No growth, vagina free, para free	0	0	0	0	C3V	No growth, vagina free, para free	0	0	0
	86/20	37	81424140	WDSCC	II	B		2.1*2.8*2.3 RIGHT PARA+VE	M1S2	M1V1	M1LP1	M1B0	M1R0	M1F1	M1L0	2.1*2.8*2.3 LEFT P +VE	C1S2	C1UPG	C1V1	C1BP1	C1D	50/25	NO	CISPLATIN*2	2*1 CM , RT PARA +	C2S1	C1UPG	C2V1	C2RP1	C2V	14	ISBT*4	7.0*4	107.6	89.68	79.52	73.2	67.82	Complete response	No growth, vagina free, para free	0	0	0	0	C3V	No growth, vagina free, para free	0	0	0
	81/20	46	81404721	NKSCC	III	C1		5.1*6*7.5 involving upper 1/3 vagina ,right common iliac +	M1S3	M1V1	M1P0	M1B0	M1R0	M1F1	M1L1	5.1*6*7.5 involving upper 1/3 vagina	C1S3	C1UPG	C1V1	C1P0	C1D	50/25	NO	CISPLATIN *2	No growth or ulcer seen, para and vagina free	0	0	0	0	C2V	30	ICBT*3	7.5*3	99.39	82.82	77.05	74.03	64.89	Complete response	No growth, vagina free, para free	0	0	0	0	C3V	No growth, vagina free, para free	0	0	0
	82/20	49	81411525	NKSCC	III	C1		3.1*3.1*4.3 , B/L PARA+,RIGHT ILIAC +	M1S3	M1V1	M1BP1	M1B0	M1R0	M1F1	M1L1	3.1*3.1*4.3 , B/L PARA+,UPPERE VAGINA+	C1S3	C1UPG	C1V1	C1BP1	C1D	50/25	NO	CISPLATIN*4	No growth or ulcer seen, para and vagina free	0	0	0	0	C2V	10	ICBT*3	7.5*3	99.39	82.82	75.1	75.16	59.48	Complete response	No growth, vagina free, para free	0	0	0	0	C3V	No growth, vagina free, para free	0	0	0
	80/20	56	81416000	KSCC	II	B		2.1*2.8*2.3 RIGHT PARA+VE	M1S2	M1V1	M1LP1	M1B0	M1R0	M1F1	M1L0	2.1*2.8*2.3 LEFT P +VE	C1S2	C1UPG	C1V1	C1BP1	C1D	50/25	NO	CISPLATIN*2	2*1 CM , RT PARA +	C2S1	C1UPG	C2V1	C2RP1	C2V	14	ISBT*4	7.0*4	107.6	89.68	78	73.2	67.82	Complete response	No growth, vagina free, para free	0	0	0	0	C3V	No growth, vagina free, para free	0	0	0
	84/20	61	81412508	AC	II	B		4.4*3.7*4.2 CM growth in cervix extending upper1/3 vagina and b/l para involved	M1S3	M1V1	M1BP1	M1B0	M1R0	M1F1	M1L0	4.4*3.7*4.2 CM growth in cervix extending upper1/3 vagina and b/l para involved	C1S3	C1UPG	C1V1	C1BP1	C1D	50/25	No	CISPLATIN 30*4CY	No growth or ulcer seen, para and vagina free	0	0	0	0	C2V	20	ICBT*3	7.5*3	99.39	82.82	71.4	73.27	55.34	Complete response	No growth, vagina free, para free	0	0	0	0	C3V	No growth, vagina free, para free	0	0	0
	14/21	40	81428621	WDSCC	III	C1		3*4*6 INVOLVING U V 1/3, LEFT OBT 1.3	M1S3	M1V1	M1P0	M1B0	M1R0	M1F1	M1L1	3*4*6 INVOLVING U V 1/3, LEFT OBT 1.3	C1S3	C1UPG	C1V1	C1P0	C1D	50/25	NO	CISPLATIN*2	0.5*0.5 AGINA PARAFREE	C2S1	C2UPG	0	0	C2V	8	ICBT*3	7.5*3	99.39	82.82	78.98	74.63	55.3	PROGRESSIVE DISEASE	0.5*.5 PARA VAGINA FREE	C3S1	C3UPG	0	0	C3V	.5*.5 PARA VAGINA FREE	M3S1	0	0
	01A/212	50	81414241	KSCC	III	C1		5.5*5.4*4.6 CM INCOLVING 2/3 VAGINA LEFT PARA TO LPW	M1S3	M1V2	M1LP2	M1B0	M1R0	M1F1	M1L1	5.5*5.4*4.6 CM INCOLVING 2/3 VAGINA LEFT PARA TO LPW	C1S3	C1UPG	C1V1	C1LP2	C1D	50/25	NO	CISPLATIN*4	0.5*0.5 AGINA PARAFREE	C2S1	C2UPG	0	0	C2V	12	ICBT*3	7.5*3	99.39	82.82	78.98	74.83	55.3	Complete response	No growth, vagina free, para free	0	0	0	0	C3V	No growth, vagina free, para free	0	0	0
	21/21	51	814337053	PDSCC	II	B		3.3*4.1*5.6 lesion over cervix involving 1/3 vagina	M1S3	M1V1	M1P0	M1B0	M1R0	M1F1	M1L0	3.3*4.1*5.6 lesion over cervix involving 1/3 vagina	C1S3	C1UPG	C1V1	C1P0	C1D	50/25	NO	CISPLATIN*4	No growth or ulcer seen, para and vagina free	0	0	0	0	C2V	8	ICBT*3	8*3	103.2	86	68.38	74.81	55.16	Complete response	No growth, vagina free, para free	0	0	0	0	C3V	No growth, vagina free, para free	0	0	0
	22/21	54	81428475	PDSCC	III	C1		5.8*4.8*4.6 LESION OVER POST WALL,LEFT EXT ILIAC	M1S3	M1V1	M1BP1	M1B0	M1R0	M1F1	M1L1	5.8*4.8*4.6 LESION OVER POST WALL	C1S3	C1UPG	C1V1	C1BP1	C1D	50/25	NO	cisplatin x 5	0.5*0.5 VAGINA FREE, B/L PARA+	C2S1	C2UL	0	C2BP1	C2V	20	ICBT*3	7.5*3	99.39	82.82	70.53	74.52	57.63	Complete response	No growth, vagina free, para free	0	0	0	0	C3V	No growth, vagina free, para free	0	0	0
	24/21	48	81436688	NKSCC	II	B		4.2*4.2*5 CM UPPER 1/3 V+ B L PARA +	M1S3	M1V1	M1BP1	M1B0	M1R0	M1F1	M1L0	4.2*4.2*5 CM UPPER 1/3 V+ B L PARA +	C1S3	C1UPG	C1V1	C1BP1	C1D	50/25	NO	CISPLATIN*4	0.5*0.5 VAGINA FREE, B/L PARA-	C2S1	C2IN	0	0	C2V	20	ICBT*3	7.5*3	99.39	82.82	72.5	75.08	56.33	Partial response	.5*.5	C3S1	C3IN	0	0	C3V	.5*.5 PARA VAGINA FREE	M3S1	0	0
	25/21	56	81436307	KSCC	III	C1		3.8*4.5*4.5 CM LESION OVER 2/3 VAGINA B L PARA+ LEFT IL+	M1S3	M1V2	M1BP1	M1B0	M1R0	M1F1	M1L1	3.8*4.5*4.5 CM LESION OVER 2/3 VAGINA B L PARA+ LEFT IL+	C1S3	C1UPG	C1V2	C1BP1	C1D	50/25	NO	CISPLATIN*3	1*1 VAGINA FREE, B/L PARA+	C2S1	C2UPG	0	0	C2V	8	ICBT*3	7.5*3	99.39	82.82	71.26	76.49	55.83	Complete response	No growth, vagina free, para free	0	0	0	0	C3V	No growth, vagina free, para free	0	0	0
	26/21	45	81448481	NKSCC	II	B		5*4.2*3.5 1/3 VAGINA+ RIGHT PARA+ NOT LPW	M1S3	M1V1	M1RP1	M1BO	M1R0	M1F1	M1L0	5*4.2*3.5 1/3 VAGINA+ RIGHT PARA+ NOT LPW	C1S3	C1UPG	C1V1	C1RP1	C1D	50/25	NO	CISPLATIN*4	0.5*0.5 VAGINA FREE, B/L PARA-	C2S1	C2IN	0	0	C2V	7	ICBT*3	7.5*3	99.39	82.82	74.18	76.99	55.37	Complete response	No growth, vagina free, para free	0	0	0	0	C3V	No growth, vagina free, para free	0	0	0
	28/21	67	81452700	MDSCC	III	B		3*3 UPPER 2/3+ B L P+ R UPTO LPW	M1S2	M1V2	M1BPR2	M1BO	M1R0	M1F1	M1LO	3*3 UPPER 2/3+ B L P+ R UPTO LPW	C1S2	C1UPG	C1V2	C1BPR2	C1D	50/25	NO	CARBOPLATIN*5	0.5*0.5 VAGINA FREE, B/L PARA-	C2S1	C2IN	0	0	C2V	5	ICBT*3	7.5*3	99.39	82.82	76.77	73.05	58.94	Complete response	No growth, vagina free, para free	0	0	0	0	C3V	No growth, vagina free, para free	0	0	0
	29/21	51	81455294	MDSCC	IV	A		5.9*6.5 BLADDER+ LT P+	M1S3	M1V1	M1BP1	M1B1	M1R0	M1F1	M1L0	5.9*6.5 BLADDER+ LT P+	C1S3	C1UPG	C1V1	C1BP1	C1D	50/25	NO	CISPLATIN*2	4*3 OVER LEFT MORE THAN RT	C2S3	C2UPG	C2V1	C2BP1	C2V	20	ISBT*4	7.0*4	107.6	89.68	86.32	82	55.88	Partial response	.1.5*.5	C3S1	C3IN	0	0	C3V	.5*.5 PARA VAGINA FREE	M3S1	0	0
	30/21	49	81447894	MDSCC	III	B		4.3*4.6 1/3 V+ LT P+ UPTO LPW	M1S3	M1V1	M1LP2	M1B0	M1R0	M1F1	M1L0	4.3*4.6 1/3 V+ LT P+ UPTO LPW	C1S3	C1UPG	C1V1	C1LP2	C1D	50/25	NO	CISPLATIN*3	No growth or ulcer seen, para and vagina free	0	0	0	0	C2V	5	ICBT*3	8*3	103.2	86	79.79	74.81	58.73	Complete response	No growth, vagina free, para free	0	0	0	0	C3V	No growth, vagina free, para free	0	0	0
	31/21	72	81448252	MDSCC	IV	A		3*3 VAGINA FREE L P+ B L+	M1S2	M1V0	M1LP1	M1B0	M1R0	M1F1	M1L0	3*3 VAGINA FREE L P+ B L+	C1S2	C1UPG	C1V0	C1LP1	C1D	50/25	NO	CISPLATIN*2	0.5*0.5 VAGINA FREE, B/L PARA-	C2S1	C2UL	0	0	C2V	40	ICBT*3	8*3	103.2	86	70.53	74.52	57.63	Complete response	No growth, vagina free, para free	0	0	0	0	C3V	No growth, vagina free, para free	0	0	0
	33/21	44	81457634	NKSCC	III	C1		3.3*4.8*4.7 LT IL+	M1S3	M1V1	M1LP1	M1B0	M1R0	M1F1	M1L1	3.3*4.8*4.7 VAGINA 1/3+	C1S3	C1UPG	C1V1	C1LP1	C1D	50/25	NO	CARBOPLATIN*5	0.5*0.5 VAGINA FREE, B/L PARA-	C2S1	C2UL	0	0	C2V	20	ICBT*3	8*3	103.2	86	76.16	74.55	57.27	Complete response	No growth, vagina free, para free	0	0	0	0	C3V	No growth, vagina free, para free	0	0	0
	34/21	50	81443590	KSCC	IV	A		4.3*3.6*4.2 LESION BY LATERAL P+ U 1/3 VGINA+	M1S3	M1V1	M1BP1	M1B1	M1R0	M1F1	M1L0	4.3*3.6*4.2 LESION BY LATERAL P+ U 1/3 VGINA+	C1S3	C1UPG	C1V1	C1BP1	C1D	50/25	NO	CISPLATIN*5	No growth or ulcer seen, para and vagina free	0	0	0	0	C2V	20	ISBT*4	7.0*4	107.6	89.68	83.04	77	57.44	Complete response	No growth, vagina free, para free	0	0	0	0	C3V	No growth, vagina free, para free	0	0	0
	38/21	62	81454343	KSCC	II	B		2.1*2.8*2.3 LEFT P +VE	M1S2	M1V1	M1LP1	M1B0	M1R0	M1F1	M1L0	2.1*2.8*2.3 LEFT P +VE	C1S2	C1UPG	C1V1	C1BP1	C1D	50/25	NO	CISPLATIN*3	No growth or ulcer seen, para and vagina free	0	0	0	0	C2V	20	ICBT*3	8*3	103.2	86	84.28	73.53	53.76	Complete response	No growth, vagina free, para free	0	0	0	0	C3V	No growth, vagina free, para free	0	0	0
	50/20	70	81480581	KSCC	III	C2		5.3*5*7*6.7 BILATERAL P AORTIC +VE	M1S3	M1V2	M1BP1	M1B0	M1R0	M1F1	M1L2	5.3*5*7*6.7 BILATERAL P AORTIC +VE	C1S3	C1UPG	C1V1	C1BP1	C1D	50/25	NO	CISPLATIN*2	1*1 INDURATION PARAFREE	C2S1	C2IN	0	0	C2V	20	ICBT*3	8*3	103.2	86	83.03	72.47	66.86	Complete response	No growth, vagina free, para free	0	0	0	0	C3V	No growth, vagina free, para free	0	0	0
	41/21	57	81463312	MDSCC	II	B		2*1.4CMS LEFT P +VE	M1S2	M1V1	M1LP1	M1B0	M1R0	M1F1	M1L0	2*1.4CMS LEFT P +VE	C1S2	C1UPG	C1V1	C1BP1	C1D	50/25	NO	CARBOPLATIN*5	1*1CM RT P +VE	C2S1	C2UL	0	C2RP1	C2V	10	ICBT*3	8*3	103.2	86	85.19	73.85	70.41	Complete response	No growth, vagina free, para free	0	0	0	0	C3V	No growth, vagina free, para free	0	0	0
	42/21	44	81462464	AC	II	B		2.6*3.3*3.5 BILATERAL P +VE	M1S2	M1V1	M1BP1	M1B0	M1R0	M1F1	M1L0	2.6*3.3*3.5 BILATERAL P +VE	C1S2	C1UPG	C1V1	C1BP1	C1D	50/25	NO	CISPLATIN*5	2*1.5CM PARA -VE	C2S2	C2UL	0	0	C2V	15	ISBT*4	7.0*4	107.6	89.68	82	74.2	55.4	Partial response	1.5*.5	C3S1	C3IN	0	0	C3V	.5*.5 PARA VAGINA FREE	M3S1	0	0
	45/21	43	81462389	SCC	II	A		3.3*4.3*3.8 CM , UPER 1/3 VAGINA +	M1S3	M1V1	M1P0	M1B0	M1R0	M1F1	M1L0	3.3*4.3*3.8 CM , UPER 1/3 VAGINA +	C1S3	C1UPG	C1V1	C1P0	C1D	50/25	NO	CISPLATIN*3	1*1CM RT P +VE	C2S1	C2UL	0	C2RP1	C2V	30	ICBT*3	7.5*3	99.39	82.82	69.51	73.78	62.29	PROGRESSIVE DISEASE	0.5*.5 PARA VAGINA FREE	C3S1	C3UPG	0	0	C3V	.5*.5 PARA VAGINA FREE	M3S1	0	0
	46/21	45	81464543	MDSCC	IV	A		5.5*5.5*6.5 cm lesion involving rectum, iliac +	M1S3	M1V1	M1P0	M1B0	M1R1	M1F1	M1L1	5.5*5.5*6.5 cm lesion involving rectum, iliac +	C1S3	C1UPG	C1V1	C1P0	C1D	50/25	NO	cisplatin x 3	0.5*0.5 VAGINA FREE, B/L PARA-	C2S1	C2IN	0	0	C2V	10	ICBT*3	8*3	103.2	86	67.83	73.27	55.8	Complete response	No growth, vagina free, para free	0	0	0	0	C3V	No growth, vagina free, para free	0	0	0
	47/21	47	81464393	MDSCC	II	B		8.2*5.2*5.9, B/L PARA +, UPPER 1/3 VAGINA +	M1S3	M1V1	M1BP1	M1B0	M1R0	M1F1	M1L0	8.2*5.2*5.9, B/L PARA +, UPPER 1/3 VAGINA +	C1S3	C1UPG	C1V1	C1BP1	C1D	50/25	NO	CARBOPLATIN*3	No growth or ulcer seen, para and vagina free	0	0	0	0	C2V	20	ICBT*3	8*3	103.2	86	82.51	70.53	60.65	Complete response	No growth, vagina free, para free	0	0	0	0	C3V	No growth, vagina free, para free	0	0	0
	49/21	44	81466196	WDSCC	IV	A		6*5 cm lesiom involving upper1/3 , b/l para.left external iliac l.n positive	M1S3	M1V1	M1BP1	M1B1	M1R0	M1F1	M1L1	6*5 cm lesiom involving upper1/3 , b/l para.left external iliac l.n positive	C1S3	C1UPG	C1V1	C1BP1	C1D	50/25	NO	CISPLATIN*5	No growth or ulcer seen, para and vagina free	0	0	0	0	C2V	15	ICBT*3	7.5*3	99.39	82.82	72.09	70.36	61.2	Complete response	No growth, vagina free, para free	0	0	0	0	C3V	No growth, vagina free, para free	0	0	0
	50/21	55	81466438	MDSCC	II	B		3*3 CM INVOLVING B/L PARA and involving 1/3 vagina	M1S2	M1V1	M1BP1	M1B0	M1R0	M1F1	M1L0	3*3 CM INVOLVING B/L PARA and involving 1/3 vagina	C1S2	C1UPG	C1V1	C1BP1	C1D	50/25	NO	CISPLATIN*3	No growth or ulcer seen, para and vagina free	0	0	0	0	C2V	15	ICBT*3	7.5*3	99.39	82.82	70.11	71.05	65.43	Complete response	No growth, vagina free, para free	0	0	0	0	C3V	No growth, vagina free, para free	0	0	0
	52/21	42	81469011	NKSCC	III	C1		3.3*4.8*4.7 LT IL+	M1S3	M1V1	M1LP1	M1B0	M1R0	M1F1	M1L1	3.3*4.8*4.7 VAGINA 1/3+	C1S3	C1UPG	C1V1	C1LP1	C1D	50/25	NO	CARBOPLATIN*5	0.5*0.5 VAGINA FREE, B/L PARA-	C2S1	C2UL	0	0	C2V	20	ICBT*3	8*3	103.2	86	76.16	74.55	57.27	Complete response	No growth, vagina free, para free	0	0	0	0	C3V	No growth, vagina free, para free	0	0	0
	51/21	42	81468223	MDSCC	IV	A		3*3 VAGINA FREE L P+ B L+	M1S2	M1V0	M1LP1	M1B0	M1R0	M1F1	M1L0	3*3 VAGINA FREE L P+ B L+	C1S2	C1UPG	C1V0	C1LP1	C1D	50/25	NO	cisplatin x 4	0.5*0.5 VAGINA FREE, B/L PARA-	C2S1	C2UL	0	0	C2V	40	ICBT*3	8*3	103.2	86	70.53	74.52	57.63	LOST FOLLOWUP
	68/21	37	81471540	KSCC	IV	A		4.3*3.6*4.2 LESION BY LATERAL P+ U 1/3 VGINA+	M1S3	M1V1	M1BP1	M1B1	M1R0	M1F1	M1L0	4.3*3.6*4.2 LESION BY LATERAL P+ U 1/3 VGINA+	C1S3	C1UPG	C1V1	C1BP1	C1D	50/25	NO	CISPLATIN*5	No growth or ulcer seen, para and vagina free	0	0	0	0	C2V	20	ISBT*4	7.0*4	107.6	89.68	83	77.04	57.44	Complete response	No growth, vagina free, para free	0	0	0	0	C3V	No growth, vagina free, para free	0	0	0
	73/21	52	81438431	KSCC	II	B		2.1*2.8*2.3 LEFT P +VE	M1S2	M1V1	M1LP1	M1B0	M1R0	M1F1	M1L0	2.1*2.8*2.3 LEFT P +VE	C1S2	C1UPG	C1V1	C1BP1	C1D	50/25	NO	CISPLATIN*3	No growth or ulcer seen, para and vagina free	0	0	0	0	C2V	20	ICBT*3	8*3	103.2	86	84.28	73.53	53.76	Complete response	No growth, vagina free, para free	0	0	0	0	C3V	No growth, vagina free, para free	0	0	0
	78/21	70	81488881	KSCC	III	C2		5.3*5*7*6.7 BILATERAL P AORTIC +VE	M1S3	M1V2	M1BP1	M1B0	M1R0	M1F1	M1L2	5.3*5*7*6.7 BILATERAL P AORTIC +VE	C1S3	C1UPG	C1V1	C1BP1	C1D	50/25	NO	CISPLATIN X 3	1*1 INDURATION PARAFREE	C2S1	C2IN	0	0	C2V	20	ICBT*3	8*3	103.2	86	83.03	72.47	66.86	Complete response	No growth, vagina free, para free	0	0	0	0	C3V	No growth, vagina free, para free	0	0	0
	79/21	62	81488475	MDSCC	II	B		2*1.4CMS LEFT P +VE	M1S2	M1V1	M1LP1	M1B0	M1R0	M1F1	M1L0	2*1.4CMS LEFT P +VE	C1S2	C1UPG	C1V1	C1BP1	C1D	50/25	NO	cisplatin x 3	1*1CM RT P +VE	C2S1	C2UL	0	C2RP1	C2V	10	ICBT*3	8*3	103.2	86	85.19	73.85	60.1	Complete response	No growth, vagina free, para free	0	0	0	0	C3V	No growth, vagina free, para free	0	0	0
	85/21	74	81498990	AC	II	B		2.6*3.3*3.5 BILATERAL P +VE	M1S2	M1V1	M1BP1	M1B0	M1R0	M1F1	M1L0	2.6*3.3*3.5 BILATERAL P +VE	C1S2	C1UPG	C1V1	C1BP1	C1D	50/25	NO	cisplatin x 2	2*1.5CM PARA -VE	C2S2	C2UL	0	0	C2V	15	ISBT*4	7.0*4	107.6	89.68	83.08	74.2	55.4	Partial response	.5*.5	C3S1	C3IN	0	0	C3V	.5*.5 PARA VAGINA FREE	M3S1	0	0
	01y/22	46	81507636	WDSCC	II	B		5.2*3*4 cms upg involving cervix extending into upper 1/3 rd vagina b/l para not upto lpw	M1S3	M1V1	M1BP1	M1B0	M1R0	M1F1	M1L0	5*5 cm lesion over cervix b/l para involved	C1S3	C1UPG	C1V1	C1BP1	C1D	50/25	No	Cisplatin*1	3*3 cms lesion involving cervix and upper 1/3 rd vagina and b/l para + not upto LPW	C2S2	C2UPG	C2V1	C2BLP1	C2V	30	ICBT*3	7.5*3	99.39	82.82	69.88	74.03	58.84	Partial response	1*1 cm red proliferative lesion over cervix,involing upper1/3 vagina , para free	C3S1	C2UPG	C3V1	0	C3V	1.5*1.9 cm proliferative lesion over cervix,involing upper1/3 vagina , para free	M3S1	M3V1	0
	03y/22	55	81492736	PDSCC	II	B		5.2*4.2 UPG INVOLVING UPPER1/3 VAGINA AND RT PARA INVOLVED NOT UPTO LPW	M1S3	M1V1	M1RP1	M1B0	M1R0	M1F1	M1L0	4*4cms UPG INVOLVING UPPER1/3 VAGINA AND RT PARA INVOLVED NOT UPTO LPW	C1S3	C1UPG	C1V1	C1RP1	C1D	50/25	No	cisplatin x 2	1*1 cms ulcer over cervix , no growth present , vagina and para free os sounded	C2S1	C2UL	0	0	C2V	30	ICBT*3	7.5*3	99.39	82.82	77.52	74.55	56.1	Complete response	No growth, vagina free, para free	0	0	0	0	C3V	No growth, vagina free, para free	0	0	0
	4y/22	53	815100530	MDSCC	II	A1		3.2*1.7*3.3 cm UPG , involving upper1/3 vagina and para free	M1S2	M1V1	M1P0	M1B0	M1R0	M1F1	M1L0	3*3 cm UPG , involving upper1/3 vagina and para free	C1S2	C1UPG	C1V1	C1P0	C1D	50/25	No	Carboplatin x 5	0.5*0.5 CM ULCERATION OVER ant lip of CERVIX ,vagina and para free	C2S1	C2UL	0	0	C2V	7	ICBT*3	7.5*3	99.39	82.82	77.52	74.55	55.1	Complete response	No growth, vagina free, para free	0	0	0	0	C3V	No growth, vagina free, para free	0	0	0
	5y/22	39	81509816	WDSCC	II	B		4.4*3.7*4.2 CM growth in cervix extending upper1/3 vagina and b/l para involved	M1S3	M1V1	M1BP1	M1B0	M1R0	M1F1	M1L0	4.4*3.7*4.2 CM growth in cervix extending upper1/3 vagina and b/l para involved	C1S3	C1UPG	C1V1	C1BP1	C1D	50/25	No	CISPLATIN 30*4CY	No growth or ulcer seen, para and vagina free	0	0	0	0	C2V	20	ICBT*3	7.5*3	99.39	82.82	71.4	73.27	55.34	Complete response	No growth, vagina free, para free	0	0	0	0	C3V	No growth, vagina free, para free	0	0	0
	5y/22	72	81513316	PSCC	II	B		5.7*6*6 CMS LESION over cervix lefta para involved medially , vagina free	M1S3	M1V0	M1LP1	M1B0	M1R0	M1F1	M1L0	4*5 CMS LESION over cervix lefta para involved medially , vagina free	C1S3	C1UPG	C1V0	C1RP1	C1D	50/25	No	CISPLATIN*5	Minimal 0.5 X 0.5cm disease over cervix, vagina free, b/l para free	C2S1	C2UL	0	0	C2V	10	ICBT*3	7.5*3	99.39	82.82	78.98	73.06	58.49	Complete response	No growth, vagina free, para free	0	0	0	0	C3V	No growth, vagina free, para free	0	0	0
	7y/22	55	81515726	WDSCC	III	B	OLD TB	3*2*1.7 lesion over cervix, involving upper 2/3 vagina, b/l para UPTO LPW	M1S2	M1V2	M1BP2	M1B0	M1R0	M1F1	M1L0	3*2*1.7 lesion over cervix, involving upper 2/3 vagina, b/l para UPTO LPW	C1S2	C1UPG	C1V2	C1BP2	C1D	50/25	No	cisplatin x 5	Minimal 0.5 X 0.5cm disease over cervix, vagina free, b/l para free	C2S1	C2UL	0	0	C2V	10	ICBT*3	7.5*3	99.39	82.82	73.79	74.55	55.39	Complete response	No growth, vagina free, para free	0	0	0	0	C3V	No growth, vagina free, para free	0	0	0
	8y/22	52	81503063	WDSCC	II	B		4.4*3.7*4.2 CM growth in cervix extending upper1/3 vagina and b/l para involved	M1S3	M1V1	M1BP1	M1B0	M1R0	M1F1	M1L0	4.4*3.7*4.2 CM growth in cervix extending upper1/3 vagina and b/l para involved	C1S3	C1UPG	C1V1	C1BP1	C1D	50/25	No	CISPLATIN 30*4CY	No growth or ulcer seen, para and vagina free	0	0	0	0	C2V	14	ICBT*3	7.5*3	99.39	82.82	71.4	73.27	55.34	Complete response	No growth, vagina free, para free	0	0	0	0	C3V	No growth, vagina free, para free	0	0	0
	9y/22	66	81517676	PDSCC	II	B		3*2 Cm lesion in left lat aspect of cervix ,mild vag thickening, letf para + not up LPW	M1S2	M1V1	M1LP1	M1B0	M1R0	M1F1	M1L0	INFILTRATIVE GEWOTH , UPPER1/3 VAGINA +, LEFT PARA + NOT UPTO LPW	C1S2	C1IN	C1V1	C1LP1	C1D	50/25	No	CISPLATIN 35* 3	MINIMAL INDURATION OVER CERVIX , VAGINA AND PARA FREE	0	0	0	0	C2V	25	ICBT*3	7.5*3	99.39	82.82	73.14	71.52	55.38	PROGRESSIVE DISEASE	CA CERVIX WITH METS TO ADRENAL , PELVIC LN, NO REDIUAL DISEASE	0	0	0	0	C3V	CA CERVIX WITH METS TO ADRENAL , PELVIC LN, NO REDIUAL DISEASE	0	0	0
	14/22	66	81529118	NKSCC	IV	A		5*5 Cms lesion involving cervix,upper1/3 vagina ,b/l para not upto lpw with loss of fat planes with UB	M1S3	M1V1	M1BP1	M1B1	M1R0	M1F1	M1L0	5*5 Cms lesion involving cervix,upper1/3 vagina ,b/l para not upto lpw	C1S3	C1UPG	C1V1	C1BP1	C1D	50/25	No	CISPLATIN*5	No growth or ulcer seen, para and vagina free	0	0	0	0	C2V	14	ICBT*3	7.5*3	99.39	82.82	65.59	73.26	54.8	Complete response	No growth, vagina free, para free	0	0	0	0	C3V	No growth, vagina free, para free	0	0	0
	15/22	56	81504543	VG	III	C1		5.1*6.7*3.7 cms lesion involing cervix,upper1/3 vagina,rt iliac ,b/l para+,hun+	M1S3	M1V1	M1BP1	M1B0	M1R0	M1F1	M1L1	5*4 cms lesion involing cervix,upper1/3 vagina,rt iliac ,b/l para+	C1S3	C1UPG	C1V1	C1BP1	C1D	50/25	No	CISPLATIN 55*5	2*1 CM lesion over cervix , vagina fornices ,para free	C2S2	0	0	0	C2V	15	ICBT*3	7.5*3	99.39	82.82	76.59	73.77	65.36	Complete response	No growth, vagina free, para free	0	0	0	0	C3V	No growth, vagina free, para free	0	0	0
	17/22	58	81516757	MDSCC	III	C1		4*4*2 cms lesion involing cervix,upper1/3 vagina +,b/l external iliac+ ,para free	M1S3	M1V1	M1P0	M1B0	M1R0	M1F1	M1L1	4*2 cms lesion involving upper vagina naad b/l para free	C1S3	C1UPG	C1V1	C1P0	C1D	50/25	No	CISPLATIN*4	INDURATION 1*1cm overcervix , upper 2/3 vagina invoved,no para	C2S1	C2IN	C2V2	0	C2V	7	ISBT*4	6.0*4	98.4	82	78	74	59.2	Complete response	No growth, vagina free, para free	0	0	0	0	C3V	No growth, vagina free, para free	0	0	0
	19/22	64	81518592	MDSCC	II	B		3*2 Cm lesion in left lat aspect of cervix ,mild vag thickening, B/l para + not up LPW	M1S2	M1V1	M1BP1	M1B0	M1R0	M1F1	M1L0	3*2 Cm lesion in left lat aspect of cervix ,mild vag thickening, B/l para + not up LPW	C1S2	C1UPG	C1V1	C1BP1	C1D	50/25	No	CISPLATIN*4	No growth or ulcer seen, para and vagina free	0	0	0	0	C2V	14	ICBT*3	7.5*3	99.39	82.82	65.59	73.26	54.8	Complete response	No growth, vagina free, para free	0	0	0	0	C3V	No growth, vagina free, para free	0	0	0
	20/22	37	81536739	WDSCC	II	B		4.4*3.7*4.2 CM growth in cervix extending upper1/3 vagina and b/l para involved	M1S3	M1V1	M1BP1	M1B0	M1R0	M1F1	M1L0	4.4*3.7*4.2 CM growth in cervix extending upper1/3 vagina and b/l para involved	C1S3	C1UPG	C1V1	C1BP1	C1D	50/25	No	CISPLATIN 30*4CY	No growth or ulcer seen, para and vagina free	0	0	0	0	C2V	14	ICBT*3	7.5*3	99.39	82.82	71.4	73.27	55.34	Complete response	No growth, vagina free, para free	0	0	0	0	C3V	No growth, vagina free, para free	0	0	0
	21/22	53	81537985	KSCC	III	C2		5.3*5*7*6.7 BILATERAL P AORTIC +VE	M1S3	M1V2	M1BP1	M1B0	M1R0	M1F1	M1L2	5.3*5*7*6.7 BILATERAL P AORTIC +VE	C1S3	C1UPG	C1V1	C1BP1	C1D	50/25	NO	cisplatin x 3	1*1 INDURATION PARAFREE	C2S1	C2IN	0	0	C2V	20	ICBT*3	8*3	103.2	86	83.03	72.47	66.86	Complete response	No growth, vagina free, para free	0	0	0	0	C3V	No growth, vagina free, para free	0	0	0
	22/22	71	81520435	KSCC	IV	A		4.3*3.6*4.2 LESION BY LATERAL P+ U 1/3 VGINA+	M1S3	M1V1	M1BP1	M1B1	M1R0	M1F1	M1L0	4.3*3.6*4.2 LESION BY LATERAL P+ U 1/3 VGINA+	C1S3	C1UPG	C1V1	C1BP1	C1D	50/25	NO	CISPLATIN*5	No growth or ulcer seen, para and vagina free	0	0	0	0	C2V	20	ISBT*4	7.0*4	107.6	89.68	83.04	76	57.44	Complete response	No growth, vagina free, para free	0	0	0	0	C3V	No growth, vagina free, para free	0	0	0
	23/22	66	81545296	KSCC	II	B		2.1*2.8*2.3 RIGHT PARA+VE	M1S2	M1V1	M1LP1	M1B0	M1R0	M1F1	M1L0	2.1*2.8*2.3 LEFT P +VE	C1S2	C1UPG	C1V1	C1BP1	C1D	50/25	NO	CISPLATIN*2	2*1 CM , RT PARA +	C2S1	C1UPG	C2V1	C2RP1	C2V	14	ISBT*4	7.0*4	107.6	89.68	79.52	73.2	67.82	Complete response	No growth, vagina free, para free	0	0	0	0	C3V	No growth, vagina free, para free	0	0	0
	64/20	49	81409052	NKSCC	III	C1		4.8*4.2*4.0 IN ANTERIOR AND POSTERIOR LIP OF CERVIX	M1S3	M1V1	M1BP1	M1B0	M1R0	M1F1	M1L0	4.8*4.2*4.0 IN ANTERIOR AND POSTERIOR LIP OF CERVIX	C1S3	C1UPG	C1V1	C1BP1	C1D	60/30	YES	CISPLATIN*4	1*1, 1/3VAGINA INVOLVED BILATERAL PARA INVOLVED	C2S1	C2UL	0	C2BP2	C2V	10	ISBT*4	6.5*4	114.92	95.76	93.08	86.08	74.4	Complete response	No growth, vagina free, para free	0	0	0	0	C3V	No growth, vagina free, para free	0	0	0
	23/21	35	81446229	KSCC	III	C1		3.7*5*5 UPPER 1/3 VAGINA POSITIVE B L PARA + EX LN +	M1S3	M1V1	M1BP1	M1B0	M1R0	M1F1	M1L1	3.7*5*5 UPPER 1/3 VAGINA POSITIVE B L PARA + EX LN +	C1S3	C1UPG	C1V1	C1BP1	C1D	60/30	YES	CARBOPLATIN*3	0.5*0.5 VAGINA FREE, B/L PARA+	C2S1	C2UL	0	C2BP1	C2V	10	ICBT*3	7.5*3	111.39	92.82	76.61	84.58	68.18	Complete response	No growth, vagina free, para free	0	0	0	0	C3V	No growth, vagina free, para free	0	0	0
	43/21	50	81463405	KSCC	III	C1		4.8*4.6*3 POSTERIOR LIP OF CERVIX	M1S3	M1V1	M1BP1	M1B0	M1R0	M1F1	M1L0	4.8*4*3 POSTERIOR LIP OF CERVIX	C1S3	C1UPG	C1V1	C1BP1	C1D	60/30	YES	CISPLATIN*4	1*1, 1/3VAGINA INVOLVED BILATERAL PARA INVOLVED	C2S1	C2UL	0	C2BP2	C2V	8	ISBT*4	6.5*4	114.92	95.76	89	82	67.1	Complete response	No growth, vagina free, para free	0	0	0	0	C3V	No growth, vagina free, para free	0	0	0
	58/21	68	81447119	KSCC	III	C1		3.7*5*5 UPPER 1/3 VAGINA POSITIVE B L PARA + EX LN +	M1S3	M1V1	M1BP1	M1B0	M1R0	M1F1	M1L1	3.7*5*5 UPPER 1/3 VAGINA POSITIVE B L PARA + EX LN +	C1S3	C1UPG	C1V1	C1BP1	C1D	68/34	YES	CARBOPLATIN*3	0.5*0.5 VAGINA FREE, B/L PARA+	C2S1	C2UL	0	C2BP1	C2V	30	ICBT*3	7.5*3	111.39	92.82	76.61	84.58	68.18	Complete response	No growth, vagina free, para free	0	0	0	0	C3V	No growth, vagina free, para free	0	0	0
																																30
[truncated: 8 more columns]
